# Supplementary material for: Artificial Intelligence and Machine Learning Models for Predicting Drug-Induced Kidney Injury in Small Molecules
Source: Pharmaceuticals (Basel). 2024 Nov 19;17(11):1550. doi: 10.3390/ph17111550 (PMC11597314; doi:10.3390/ph17111550)
Supplement: Supplementary file 1 [file pharmaceuticals-17-01550-s001.zip]

Archive with 4 entries (4 files):
- predDIKI_0.1-0.tar
- README.pdf
- Supplemental_Table S1.xlsx
- Supplemental_Table S2.xlsx
