# Supplementary material for: Artificial Intelligence and Machine Learning Models for Predicting Drug-Induced Kidney Injury in Small Molecules
Source: Pharmaceuticals (Basel). 2024 Nov 19;17(11):1550. doi: 10.3390/ph17111550 (PMC11597314; doi:10.3390/ph17111550)
Supplement: Supplementary file 1 [file pharmaceuticals-17-01550-s001.zip › Supplemental_Table S1.xlsx]

## Sheet: Combined_Supplemental_for_submi
Compound Name	metabolites	MW	QPlogS	QPPMDCK	QPPCaco	PSA	pKa	X.ACD.Calc..pKa.DissAtom__1	Fsp3	LogD	SMILES	Label_Gong	#stars	#amine	#amidine	#acid	#amide	#rotor	#rtvFG	CNS	SASA	FOSA	FISA	PISA	WPSA	volume	donorHB	accptHB	dip^2/V	ACxDN^.5/SA	glob	QPpolrz	QPlogPC16	QPlogPoct	QPlogPw	QPlogPo/w	QPlogHERG	QPlogBB	QPlogKp	IP(eV)	EA(eV)	#metab	QPlogKhsa	HumanOralAbsorption	PercentHumanOralAbsorption	SAfluorine	SAamideO	PSA of diki_qp	#NandO
2-Nonylphenol	2	220.354	-4.671	2306.18	4154.49	20.375	10.424	12	0.562	5.723	CCCCCCCCCc1c(O)cccc1	Nephrotoxic	2	0	0	0	0	9	0	0	558.28	357.816	39.796	160.668	0	931.197	1	0.75	0	0.0013434	0.826052	26.868	8.393	9.383	2.644	4.677	-5.113	-0.368	-0.823	0	0	2	0.612	3	100	0	0	20.375	1
4-Nonylphenol	2	220.354	-4.926	1625.66	3006.19	22.543	10.146	14	0.562	5.723	CCCCCCCCCc1ccc(O)cc1	Nephrotoxic	2	0	0	0	0	9	0	0	571.878	362.695	54.612	154.571	0	945.407	1	0.75	0	0.0013115	0.814594	27.378	8.57	9.682	2.736	4.659	-5.269	-0.528	-1.117	0	0	2	0.652	3	100	0	0	22.543	1
Acetaminophen	1	151.165	-1.074	417.119	853.993	60.988	9.862	8	0.091	0.705	CC(Nc1ccc(O)cc1)=O	Nephrotoxic	0	0	0	0	0	2	0	0	372.176	94.514	112.248	165.414	0	568.556	2	3.25	0	0.0123495	0.891797	16.895	5.756	9.994	8.193	0.511	-4.072	-0.498	-2.814	0	0	1	-0.52	3	82.405	0	0	60.988	3
Adefovir	2	501.475	-2.963	57.094	135.648	164.418	4.178	16	0.2745	-0.5295	CC(C(OCOP(OCOC(C(C)(C)C)=O)(COCCn1c(c2nc1)ncnc2N)=O)=O)(C)C	Nephrotoxic	0	0	0	0	0	14	2	-2	785.113	503.033	196.508	85.572	0	1501.12	2	14.7	0	0.0264789	0.807561	45.748	14.587	26.52	17.847	1.244	-5.054	-2.289	-3.496	0	0	2	-0.772	2	46.481	0	0	164.418	13
Afatinib	4	485.945	-5.723	734.895	364.747	89.27	11.966	7	0.206	2.851	CN(CC=CC(Nc1cc2c(ncnc2Nc3ccc(F)c(Cl)c3)cc1OC4COCC4)=O)C	Nephrotoxic	0	1	0	0	0	8	1	1	827.805	383.004	87.61	247.4	109.79	1466.35	2	9.45	0	0.0161443	0.754042	49.755	15.185	23.842	14.501	3.951	-7.418	-0.278	-3.557	0	0	4	0.338	3	95.934	41.301	0	89.27	8
Argatroban	7	508.635	-4.551	1.599	3.339	194.142	10.302	11	0.4	-0.237	CC1CC(C(O)=O)N(C(C(NS(c2c3c(CC(C)CN3)ccc2)(=O)=O)CCCN=C(N)N)=O)CC1	Nephrotoxic	1	0	1	1	1	10	0	-2	785.121	392.003	295.283	97.836	0	1502.69	5.25	10.75	0	0.0313727	0.808118	48.497	16.119	31.188	21.059	1.642	-1.922	-3.054	-7.719	0	0	7	-0.412	1	7.053	0	9.516	194.142	11
Bumetanide	3	364.415	-3.536	8.563	18.454	127.716	9.772	15	0.16	1.421	CCCCNc1cc(C(O)=O)cc(S(N)(=O)=O)c1Oc2ccccc2	Nephrotoxic	0	0	0	1	0	9	0	-2	636.365	198.592	224.973	211.344	1.456	1112.83	4	8	0	0.0251428	0.816102	34.621	12.531	22.122	15.972	1.787	-3.708	-2.227	-4.057	0	0	3	-0.483	2	60.067	0	0	127.716	7
Carfilzomib	9	719.92	-5.355	107.8	80.028	168.41	5.14	17	0.442	3.798	CC(CC(NC(C(NC(C(NC(C(NC(CN1CCOCC1)=O)CCc2ccccc2)=O)CC(C)C)=O)Cc3ccccc3)=O)C(C4(C)OC4)=O)C	Nephrotoxic	7	1	0	0	4	20	2	-2	1174.78	716.237	110.262	348.279	0	2284.16	0.75	14.45	0	0.0106523	0.713992	75.742	23.567	33.837	20.712	4.023	-3.049	-1.685	-2.467	0	0	9	-0.429	1	58.647	0	55.772	168.41	12
Clofencet-potassium	3	278.694	-2.807	110.322	86.7	90.191	4.374	18	0.105	1.416	CCC(N(c1ccc(Cl)cc1)N=CC2=O)=C2C(O)=O	Nephrotoxic	0	0	0	1	0	2	0	-1	486.607	89.621	154.116	171.356	71.513	832.087	0	5	0	0	0.879224	27.498	8.798	13.47	7.613	2.211	-2.496	-0.711	-3.564	0	0	3	-0.55	3	74.579	0	0	90.191	5
Clorophene	2	218.682	-3.813	6247.82	4530.35	20.584	9.813	13	0.067	4.226	c1ccc(Cc2cc(Cl)ccc2O)cc1	Nephrotoxic	1	0	0	0	0	3	0	1	442.983	36.273	35.829	299.289	71.591	729.625	1	0.75	0	0.0016931	0.884799	23.978	8.097	9.515	4.631	3.932	-4.823	0.253	-0.837	0	0	2	0.297	3	100	0	0	20.584	1
Clothianidin	2	249.674	-2.494	437.94	237.335	102.379	4.96	4	0.133	2.727	CN=C(N[N+]([O-])=O)NCc1sc(Cl)nc1	Nephrotoxic	0	0	1	0	0	5	1	-2	466.006	123.23	170.889	58.302	113.586	742.497	2	6.5	0	0.0197259	0.850948	20.907	7.779	13.932	10.668	0.568	-4.222	-1.032	-6.046	0	0	2	-0.691	3	72.784	0	0	102.379	7
Cyclanilide	0	274.103	-4.188	469.095	161.506	80.837	11.6	7	0.176	1.132	C1C(C(O)=O)(C(Nc2ccc(Cl)cc2Cl)=O)C1	Nephrotoxic	1	0	0	1	0	3	1	-1	484.907	108.136	125.626	118.19	132.955	802.549	0	2.5	0	0	0.8613	25.166	8.252	10.994	4.392	3.605	-2.532	-0.42	-3.13	0	0	0	-0.009	3	87.578	0	0	80.837	4
Dabrafenib	3	519.559	-7.19	652.877	337.634	103.875	6.644	19	0.114	5.435	CC(c1sc(c2ccnc(N)n2)c(c3cccc(NS(c4c(F)cccc4F)(=O)=O)c3F)n1)(C)C	Nephrotoxic	1	0	0	0	0	5	0	-2	796.476	194.942	154.746	331.751	115.037	1441.32	3	8.5	0	0.0184845	0.774756	51.485	15.456	26.866	16.649	4.235	-6.759	-1.174	-2.723	0	0	3	0.563	1	84.041	91.645	0	103.875	7
Delta9-Tetrahydrocannabinol	5	314.467	-6.791	2434.07	4367.19	26.389	9.812	11	0.565	6.109	CCCCCc1cc(c2c(O)c1)OC(C)(C)C(C23)CCC(C)=C3	Nephrotoxic	3	0	0	0	0	5	0	0	651.442	534.762	37.509	79.17	0	1151.58	1	1.5	0	0.0023026	0.815614	37.478	9.959	13.69	3.92	5.713	-4.893	-0.114	-1.452	0	0	5	1.262	1	100	0	0	26.389	2
Diclosulam	2	406.218	-4.319	1817.11	624.228	97.783	4.251	14	0.08	3.878	CCOc1n(c2cc(F)n1)nc(S(Nc3c(Cl)cccc3Cl)(=O)=O)n2	Nephrotoxic	0	0	0	0	0	5	0	-1	610.586	143.449	126.601	197.009	143.527	1050.7	1	8	0	0.0131022	0.818598	34.566	10.797	17.933	11.682	2.378	-5.407	-0.645	-2.679	0	0	2	-0.301	3	90.9	48.428	0	97.783	8
Dicofol	1	370.489	-6.265	10000	5919.44	16.655	10.702	4	0.1	5.62	c1c(C(O)(C(Cl)(Cl)Cl)c2ccc(Cl)cc2)ccc(Cl)c1	Nephrotoxic	2	0	0	0	0	3	0	2	526.982	0	23.581	220.587	282.814	918.564	1	0.75	0	0.0014232	0.867179	30.787	10.725	12.725	4.289	5.86	-4.733	0.868	-0.889	0	0	1	0.833	1	100	0	0	16.655	1
Diethanolamine	3	105.136	1.039	86.921	182.26	59.336	8.715	2	0.571	-2.346	C(NCCO)CO	Nephrotoxic	5	1	0	0	0	6	0	-1	319.577	200.194	119.383	0	0	466.641	3	4.9	0	0.0265571	0.910426	8.668	3.905	8.746	9.197	-1.122	-3.708	-0.36	-5.206	0	0	3	-0.995	2	60.84	0	0	59.336	3
Dinotefuran	1	202.213	-1.403	215.261	463.082	98.881	5.095	4	0.429	1.704	CN=C(N[N+]([O-])=O)NCC1COCC1	Nephrotoxic	0	0	1	0	0	5	1	-1	427.061	286.785	140.277	0	0	694.952	2	6.7	0	0.022187	0.888474	18.447	6.115	12.281	10.127	-0.02	-3.337	-0.923	-5.687	0	0	1	-0.776	3	74.537	0	0	98.881	7
Ethoxyquin	3	217.31	-4.482	4914.01	8365.16	18.67	5.023	15	0.375	3.221	CCOc1ccc2c(C(C)=CC(C)(C)N2)c1	Nephrotoxic	1	0	0	0	0	2	0	1	504.578	371.145	7.743	125.691	0	835.918	1	1.75	0	0.0034682	0.850509	27.216	7.047	9.916	4.588	3.844	-4.55	0.372	-1.027	0	0	3	0.457	3	100	0	0	18.67	2
Everolimus	13	958.237	-4.141	76.723	178.297	202.322	10.436	4	0.588	6.164	CC1C(O)(OC2CC1)C(=O)C(=O)N(C3C(=O)OC(C(CC4CC(OC)C(OCCO)CC4)C)CC(=O)C(C)C=C(C)C(O)C(OC)C(=O)C(C)CC(C)C=CC=CC=C(C)C(OC)C2)CCCC3	Nephrotoxic	12	0	0	0	0	33	6	-2	1204.11	999.712	183.988	20.413	0	2755.54	1	20.7	0	0.0171911	0.78941	83.128	24.091	42.803	18.581	6.405	-5.037	-3.394	-1.67	0	0	13	0.24	1	65.862	0	0	202.322	15
Fenarimol	5	331.201	-4.526	4148.42	1821.67	42.389	11.234	5	0.045	3.827	c1cc(C(O)(c2cncnc2)c3ccc(Cl)cc3)c(Cl)cc1	Nephrotoxic	0	0	0	0	0	4	0	0	533.609	0	77.553	338.861	117.195	942.539	1	3.75	0	0.0070276	0.871247	32.234	11.022	14.885	8.153	3.937	-5.231	-0.071	-1.371	0	0	5	0.301	3	100	0	0	42.389	3
Flonicamid	3	229.161	-3.298	840.361	513.56	72.832	9.791	9	0.125	0.56	c1c(C(F)(F)F)c(C(NCC#N)=O)cnc1	Nephrotoxic	0	0	0	0	0	3	0	0	429.445	60.063	135.538	134.732	99.111	682.357	1	5.5	0	0.0128072	0.872835	20.514	5.909	11.895	8.846	0.934	-4.232	-0.56	-3.255	0	0	3	-0.629	3	80.931	99.111	0	72.832	4
Florasulam	3	359.282	-3.772	1153.58	583.231	99.791	4.572	13	0.042	2.23	COc1n(c2c(F)cn1)nc(S(Nc3c(F)cccc3F)(=O)=O)n2	Nephrotoxic	0	0	0	0	0	4	0	-1	567.906	97.114	129.712	227.755	113.325	953.666	1	8	0	0.0140868	0.825061	31.618	8.999	16.847	12.019	1.796	-5.449	-0.67	-2.724	0	0	3	-0.497	3	86.963	112.607	0	99.791	8
Flumetsulam	2	325.292	-3.485	510.33	476.68	93.667	5.144	11	0.045	2.046	Cc1ccn(c2n1)nc(S(Nc3c(F)cccc3F)(=O)=O)n2	Nephrotoxic	0	0	0	0	0	3	0	-1	551.154	90.931	138.951	255.318	65.955	915.828	1	8	0	0.014515	0.8275	31.009	9.191	16.625	12.433	2.436	-5.541	-0.808	-2.893	0	0	2	-0.546	3	89.146	65.116	0	93.667	7
Ganciclovir	3	255.233	-1.542	6.448	18.035	149.328	9.318	14	0.222	-1.932	c1n(COC(CO)CO)c2c(C(=O)NC(N)=N2)n1	Nephrotoxic	0	0	0	0	0	8	0	-2	488.056	130.656	288.915	68.485	0	795.457	5	10.6	0	0.0485648	0.850694	21.197	9.119	20.617	19.324	-1.888	-4.275	-2.58	-5.835	0	0	3	-1.065	2	38.371	0	0	149.328	9
Glyphosate	2	169.074	-0.108	0.066	0.119	128.089	4.03	9	0.2	-5.575	C(NCP(O)(O)=O)C(O)=O	Nephrotoxic	2	1	0	3	0	6	0	-2	346.226	77.056	266.723	0	2.447	524.323	4	8.5	0	0.0491009	0.908249	10.977	5.822	14.797	15.275	-3.136	1.68	-1.549	-7.922	0	0	2	-1.481	1	0	0	0	128.089	6
Hydrochlorothiazide	1	297.731	-2.447	21.417	29.357	131.751	9.833	2	0.059	-0.277	C1NS(=O)(=O)c(c2N1)cc(S(N)(=O)=O)c(Cl)c2	Nephrotoxic	0	0	0	0	0	2	0	-2	442.59	54.708	266.602	67.862	53.418	731.6	3	9	0	0.035221	0.887181	22.489	8.457	18.524	15.895	-0.113	-3.681	-1.684	-6.002	0	0	1	-0.777	2	52.553	0	0	131.751	7
Hydroxyatrazine	0	197.239	-2.1335	196.208	424.984	88.898	10.003	11	0.357	0.936	CCNC(N=C(NC(C)C)NC1=O)=N1	Nephrotoxic	1	0	0	0	0	4	0	-1	457.206	297.813	141.892	17.502	0	735.834	3	5.5	0	0.0208358	0.86213	20.893	6.714	13.643	10.833	0.48	-3.846	-0.95	-3.689	0	0	0	-0.538	3	77.193	0	0	89.133	6
Ibuprofen	2	206.284	-3.754	194.489	337.491	49.058	4.411	10	0.4	2.15	CC(Cc1ccc(C(C(O)=O)C)cc1)C	Nephrotoxic	0	0	0	1	0	4	0	-1	474.572	278.931	91.874	103.767	0	797.645	1	2	0	0.0042143	0.876468	24.19	7.244	10.398	4.744	3.497	-2.218	-0.475	-2.463	0	0	2	0.066	3	92.669	0	0	49.058	2
Ilepatril	6	432.534	-2.711	95.4	57.614	129.78	11.609	9	0.4	1.961	CC(C(SC(C)=O)C(NC1C(=O)N(C2c(c3C1)cccc3)C(C(O)=O)CCC2)=O)C	Nephrotoxic	0	0	0	1	2	6	1	-1	659.9	376.239	134.017	127.26	22.384	1282.3	1.25	8.75	0	0.0148247	0.864994	42.526	12.399	21.701	15.64	2.254	0.233	-0.937	-2.965	0	0	6	-0.647	3	71.651	0	46.243	129.78	7
Imatinib	8	493.61	-5.292	30.133	62.294	89.326	7.553	16	0.189	4.365	Cc1ccc(NC(c2ccc(CN3CCN(C)CC3)cc2)=O)cc1Nc4nc(c5cccnc5)ccn4	Nephrotoxic	3	2	0	0	0	7	0	1	914.57	338.954	104.952	470.664	0	1627.4	2	10.5	0	0.0162363	0.731608	58.975	18.42	27.509	17.563	3.69	-9.572	-0.369	-5.249	0	0	8	0.571	2	80.668	0	0	89.326	8
Mitoxantrone	10	444.486	-1.94	0.333	0.964	183.606	7.437	19	0.25	-2.445	c1c(NCCNCCO)c2c(C(=O)c(c3C2=O)c(O)ccc3O)c(NCCNCCO)c1	Nephrotoxic	3	2	0	0	0	16	0	-2	795.1	334.473	295.84	164.786	0	1391.07	4	9.9	0	0.0249025	0.757955	40.817	15.558	25.44	16.846	0.546	-7.687	-3.037	-8.98	0	0	10	-0.33	1	16.9	0	0	183.606	10
Oxasulfuron	2	406.412	-2.346	149.557	227.902	144.376	9.536	5	0.179	0.959	Cc1nc(NC(NS(c2c(C(OC3COC3)=O)cccc2)(=O)=O)=O)nc(C)c1	Nephrotoxic	0	0	0	0	1	5	1	-2	600.57	261.305	156.309	181.829	1.128	1128.57	1	9.5	0	0.0158183	0.872876	37.537	11.386	20.192	14.633	0.943	-3.082	-1.103	-3.28	0	0	2	-0.68	3	74.666	0	19.582	144.376	10
Oxazepam	1	286.717	-3.953	653.302	561.897	77.293	11.019	13	0.05	2.844	c1ccc(C(c2c(ccc(Cl)c2)NC(=O)C3O)=N3)cc1	Nephrotoxic	0	0	0	0	0	1	0	0	512.693	24.827	131.419	285.006	71.441	860.516	2	5.2	0	0.0143437	0.853389	30.364	10.037	16.484	11.641	2.24	-5.264	-0.525	-2.842	0	0	1	-0.065	3	89.273	0	0	77.293	4
Oxybenzone	2	228.247	-3.185	856.281	1661.26	54.565	7.559	16	0.059	2.975	COc1ccc(C(c2ccccc2)=O)c(O)c1	Nephrotoxic	0	0	0	0	0	4	0	0	462.85	93.065	81.774	288.011	0	769.318	0	2.5	0	0	0.877261	24.816	7.963	9.794	4.928	3.009	-4.892	-0.386	-1.628	0	0	2	0.013	3	100	0	0	54.565	3
Pomalidomide	4	273.248	-2.722	21.984	56.098	151.898	10.503	17	0.15	-0.554	C1C(N2C(=O)c3c(cccc3N)C2=O)C(=O)NC(=O)C1	Nephrotoxic	0	0	0	0	0	1	0	-2	463.459	90.339	236.945	136.175	0	797.311	2	6	0	0.0183086	0.897233	26.413	8.857	16.934	11.991	0.307	-3.844	-1.459	-5.311	0	0	4	-0.29	3	60.044	0	0	151.898	7
Primisulfuron-methyl	2	468.336	-5.588	1113.16	194.044	151.518	8.291	9	0.097	3.487	COC(c1c(S(NC(Nc2nc(OC(F)F)cc(OC(F)F)n2)=O)(=O)=O)cccc1)=O	Nephrotoxic	1	0	0	0	1	6	1	-2	699.704	120.996	168.605	226.832	183.272	1210.87	1	7.5	0	0.0107188	0.785206	40.619	11.361	20.476	12.7	2.89	-4.715	-1.172	-3.252	0	0	2	-0.169	2	71.859	182.619	13.708	151.518	11
Prometon	1	225.293	-2.877	1506.62	2801.96	61.782	4.398	15	0.438	2.561	CC(Nc1nc(OC)nc(NC(C)C)n1)C	Nephrotoxic	0	0	0	0	0	5	0	0	499.233	412.91	57.834	28.489	0	834.601	2	4	0	0.0113311	0.858712	24.308	6.971	11.672	7.274	3.144	-3.954	-0.261	-2.005	0	0	1	-0.12	3	100	0	0	61.782	6
Prosulfuron	3	419.378	-4.999	747.66	281.21	126.358	7.917	9	0.179	2.952	Cc1nc(OC)nc(NC(NS(c2c(CCC(F)(F)F)cccc2)(=O)=O)=O)n1	Nephrotoxic	0	0	0	0	1	6	0	-2	667.184	233.9	149.051	169.104	115.13	1163.74	1	6.5	0	0.0097424	0.801967	38.181	10.766	18.579	11.313	2.834	-4.168	-1.061	-3.095	0	0	3	-0.081	3	87.373	114.616	16.761	126.358	9
Pymetrozine	3	217.23	-3.235	146.45	324.265	93.412	11.912	15	0.125	-0.292	CC(CN(\N=C\c1cccnc1)C(=O)N2)=N2	Nephrotoxic	0	0	0	0	0	3	1	-2	466.233	129.323	156.596	180.314	0	754.719	1	3	0	0.0064345	0.859842	23.846	7.695	11.771	6.891	1.871	-4.66	-1.029	-3.482	0	0	3	-0.027	3	82.84	0	0	93.412	6
Retinoic	4	300.44	-5.977	140.61	249.991	49.711	4.69	21	0.409	4.08	CC(CCCC1(C)C)=C1\C=C\C(\C)=C\C=C\C(\C)=C\C(O)=O	Nephrotoxic	1	0	0	1	0	9	1	-2	652.621	496.324	105.618	50.679	0	1147.39	1	2	0	0.0030646	0.812164	34.47	10.199	13.671	3.802	5.487	-3.006	-1.046	-2.423	0	0	4	0.819	3	89.031	0	0	49.711	2
Rimsulfuron	3	431.438	-3.098	57.062	97.855	163.012	8.416	13	0.143	1.248	CCS(c1cccnc1S(NC(Nc2nc(OC)cc(OC)n2)=O)(=O)=O)(=O)=O	Nephrotoxic	0	0	0	0	1	7	0	-2	683.781	296.695	196.868	189.591	0.628	1194.56	1	10.5	0	0.0153558	0.796256	38.968	12.299	20.875	15.543	0.592	-4.359	-1.927	-3.808	0	0	3	-0.86	2	53.084	0	17.389	163.012	12
Sorafenib	2	464.831	-7.067	1710.47	322.309	104.36	11.858	14	0.062	4.175	CNC(c1cc(Oc2ccc(NC(Nc3ccc(Cl)c(C(F)(F)F)c3)=O)cc2)ccn1)=O	Nephrotoxic	1	0	0	0	1	5	0	-1	769.165	97.449	140.738	365.793	165.185	1315.05	3	6	0	0.0135112	0.754701	46.757	14.622	23.584	15.697	4.111	-5.871	-0.98	-2.345	0	0	2	0.328	1	95.91	108.787	19.222	104.36	7
Sulfentrazone	1	387.188	-4.844	2931.87	507.646	96.76	6.345	13	0.13	2.26	CC(N(C(F)F)C(=O)N1c2cc(NS(C)(=O)=O)c(Cl)cc2Cl)=N1	Nephrotoxic	1	0	0	0	0	2	0	0	587.71	191.952	136.069	60.521	199.169	999.706	1	7.5	0	0.0127614	0.822716	33.148	9.444	17.575	10.951	2.32	-4.689	-0.409	-3.622	0	0	1	-0.202	3	88.953	74.326	0	96.76	7
Sulfosulfuron	2	470.474	-3.599	50.622	109.502	169.678	8.414	12	0.129	1.681	CCS(c1nc(n2c1S(NC(Nc3nc(OC)cc(OC)n3)=O)(=O)=O)cccc2)(=O)=O	Nephrotoxic	0	0	0	0	1	7	0	-2	700.056	267.197	202.275	229.331	1.252	1272.68	1	11	0	0.015713	0.811295	42.474	13.337	22.824	15.451	0.886	-4.305	-1.904	-3.767	0	0	2	-0.752	2	55.676	0	4.812	169.678	13
Tacrolimus	12	804.029	-4.413	132.739	296.075	174.491	9.994	28	0.596	4.832	CC1CC(C)=CC(CC=C)C(=O)CC(O)C(C)C(C(C)=CC2CC(OC)C(O)CC2)OC(=O)C(N3C(=O)C(=O)C(O)(OC4C(OC)C1)C(C)CC4OC)CCCC3	Nephrotoxic	9	0	0	0	0	25	5	-2	1053.01	857.495	160.761	34.754	0	2317.71	1	17	0	0.0161442	0.804338	70.88	20.49	35.944	16.278	5.481	-4.864	-2.6	-1.96	0	0	12	0.253	1	64.397	0	0	174.491	13
Triasulfuron	3	401.824	-4.258	372.077	264.93	134.845	7.94	9	0.154	1.947	Cc1nc(OC)nc(NC(NS(c2c(OCCCl)cccc2)(=O)=O)=O)n1	Nephrotoxic	0	0	0	0	1	6	0	-2	658.521	273.915	149.834	173.503	61.269	1149.76	1	7.25	0	0.0110095	0.805998	37.664	11.835	18.532	12.219	2.228	-4.124	-1.185	-3.094	0	0	3	-0.267	3	83.361	0	19.082	134.845	10
Trichlorfon	1	257.438	-1.473	9309.97	2615.42	53.27	10.296	7	0.333	0.753	COP(OC)(C(O)C(Cl)(Cl)Cl)=O	Nephrotoxic	0	0	0	0	0	4	2	1	393.678	182.4	60.989	0	150.289	646.203	1	6.7	0	0.017019	0.918198	17.139	6.137	10.363	8.316	0.854	-2.856	0.209	-2.259	0	0	1	-0.915	3	93.116	0	0	53.27	4
Valganciclovir	5	354.365	-1.253	0.824	2.448	183.761	9.315	16	0.32	-1.311	CC(C(N)C(OCC(OCn1c2c(C(=O)NC(N)=N2)nc1)CO)=O)C	Nephrotoxic	0	1	0	0	0	11	1	-2	640.533	258.779	316.773	64.981	0	1118.13	6	11.9	0	0.0455073	0.813364	32.151	12.642	26.488	21.94	-1.63	-5.588	-2.893	-8.135	0	0	5	-0.921	1	0	0	0	183.761	11
Valsartan	3	435.525	-4.133	37.198	51.6725	125.136	4.233	24	0.281	3.095	CCCCC(N(C(C(O)=O)C(C)C)Cc1ccc(c2c(c3nn[nH]n3)cccc2)cc1)=O	Nephrotoxic	0	0	0	1	1	10	0	-2	713.51	330.105	143.939	239.467	0	1364.96	2	8	0	0.0158564	0.834023	44.338	14.013	22.6	14.055	3.582	-2.178	-1.419	-2.369	0	0	3	-0.149	3	81.624	0	19.017	127.009	8
Voriconazole	4	349.315	-3.324	2252.36	1312.71	62.944	11.544	4	0.16	2.072	CC(C(O)(c1ccc(F)cc1F)Cn2ncnc2)c3c(F)cncn3	Nephrotoxic	0	0	0	0	0	6	0	0	536.733	78.836	92.558	268.487	96.853	971.569	1	6.25	0	0.0116445	0.883871	31.44	9.51	15.878	9.798	2.85	-4.691	-0.35	-1.703	0	0	4	-0.168	3	100	96.853	0	62.944	6
Zidovudine	4	267.244	-1.325	14.602	38.42	152.133	9.45	5	0.316	-0.039	CC(C(=O)NC(=O)N1C2OC(CO)C(N=[N+]=[N-])C2)=C1	Nephrotoxic	0	0	0	0	0	3	1	-2	472.701	205.682	254.281	12.738	0	807.177	2	9.9	0	0.0296185	0.886933	24.345	8.137	17.949	14.692	0.045	-3.422	-1.772	-5.873	0	0	4	-0.899	2	55.57	0	0	152.133	9
Penicillin	2	334.389	-2.272	38.324	18.763	117.611	11.734	10	0.304	-0.35	CC1(C)SC2N(C(=O)C2NC(Cc3ccccc3)=O)C1C(O)=O	Nephrotoxic	0	0	0	1	2	4	1	-2	595.075	206.882	171.939	195.217	21.037	1037.24	1.25	6.25	0	0.0117426	0.83275	34.652	10.842	17.761	15.369	1.829	-0.613	-1.279	-3.617	0	0	2	-0.739	2	60.444	0	62.275	117.611	6
Atractyloside	5	726.804	-3.117	0.067	0.131	255.64	4.789	16	0.542	-3.849	CC(CC(OC1C(OC2CC(C)(C3C(C(O)=O)C2)C(C(C(O)C4=C)(CC45)CC3)CC5)OC(CO)C(OS(O)(=O)=O)C1OS(O)(=O)=O)=O)C	Nephrotoxic	5	0	0	3	0	15	4	-2	859.841	501.975	325.638	29.369	2.859	1828.03	5	18.8	0	0.0488905	0.840884	57.653	18.369	39.301	26.736	2.074	1.176	-3.404	-5.977	0	0	5	-1.028	1	0	0	0	255.64	16
Calycanthine	8	346.474	-1.958	165.522	301.226	32.137	9.651	2	0.385	3.108	CN1C2C3(C(c(c4N2)cccc4)(C5N(C)CC3)CC1)c(c6N5)cccc6	Nephrotoxic	0	2	0	0	0	0	0	2	559.906	263.429	32.775	263.702	0	1048.09	2	6	0	0.0151548	0.891215	38.309	10.646	18.377	11.922	2.311	-6.002	1.085	-5.32	0	0	8	0.343	2	84.846	0	0	32.137	4
Cocaine	2	303.357	-2.235	269.625	519.443	70.539	8.682	2	0.409	1.017	CN(C1CC2)C2CC(OC(c3ccccc3)=O)C1C(OC)=O	Nephrotoxic	0	1	0	0	0	3	2	1	589.746	328.934	71.419	189.393	0	1022.62	0	6	0	0	0.832354	34.653	9.517	14.5	8.161	2.299	-5.874	0.094	-3.943	0	0	2	-0.146	3	89.011	0	0	70.539	5
Demecolcine	6	371.432	-2.933	317.626	604.463	68.435	7.73	2	0.296	2.454	CNC1C(C(=C2)c(c3CC1)c(OC)c(OC)c(OC)c3)=CC(=O)C(OC)=C2	Nephrotoxic	0	1	0	0	0	5	1	1	605.884	490.824	64.476	50.583	0	1134.54	1	6.5	0	0.0107281	0.868274	36.523	9.848	16.699	8.724	2.793	-4.631	0.09	-4.112	0	0	6	0.241	3	93.083	0	0	68.435	6
Pseudoephedrine	3	165.235	-0.42	388.489	728.262	33.807	9.378	3	0.333	0.055	CC(NC)C(O)c1ccccc1	Nephrotoxic	0	1	0	0	0	4	0	1	390.813	160.839	55.944	174.03	0	642.04	2	3.2	0	0.0115797	0.920954	18.634	6.479	9.83	7.423	1.129	-4.367	0.281	-3.616	0	0	3	-0.411	3	84.785	0	0	33.807	2
Tetrodotoxin	5	319.271	-1.456	3.649	10.65	187.886	11.714	4	0.455	-4.002	C(O)C(O)(C(OC12O)C(O)C(C1O)(C34)NC(N)=NC3O)C4O2	Nephrotoxic	3	0	0	0	0	8	1	-2	425.872	107.865	313.038	4.968	0	792.212	9	11.55	0	0.0813625	0.972256	20.461	10.61	26.635	25.7	-2.412	-2.005	-2.126	-6.503	0	0	5	-0.645	1	5.294	0	0	187.886	11
Gossypol	10	518.562	-6.308	7.566	20.911	172.925	8.719	22	0.211	6.59	Cc1c(c2c(C)cc3c(c(C=O)c(O)c(O)c3C(C)C)c2O)c(O)c4c(c(C(C)C)c(O)c(O)c4C=O)c1	Nephrotoxic	2	0	0	0	0	11	0	-2	806.33	450.823	282.139	73.368	0	1516.61	4	6.5	0	0.0161224	0.791714	48.178	15.779	27.13	13.912	3.673	-5.252	-3.1	-5.405	0	0	10	0.775	1	46.166	0	0	172.925	8
Safingol	4	301.512	-3.431	63.541	136.396	66.754	8.572	19	0.857	4.191	CCCCCCCCCCCCCCCC(O)C(N)CO	Nephrotoxic	1	1	0	0	0	19	0	-2	752.956	620.298	132.658	0	0	1283.67	4	4.4	0	0.0116873	0.758633	33.019	12.188	16.933	8.435	3.401	-6.164	-1.72	-4.203	0	0	4	0.128	1	85.066	0	0	66.754	3
Guaiacol	2	124.139	-0.899	1610.99	2981.09	29.961	9.974	5	0.111	1.57	COc1c(O)cccc1	Nephrotoxic	4	0	0	0	0	2	0	1	318.634	93.264	54.996	170.374	0	480.504	1	1.5	0	0.0047076	0.931117	13.419	4.59	6.091	4.52	1.239	-3.459	0.02	-1.741	0	0	2	-0.454	3	96.386	0	0	29.961	2
Enoxolone	3	470.691	-6.432	54.76	104.477	85.523	4.973	24	0.765	4.24	CC1(C)C(O)CCC(C)(C12)C3C(C)(C4(C)C(C5C(C)(CCC(C(O)=O)(C)C5)CC4)=CC3=O)CC2	Nephrotoxic	0	0	0	1	0	2	0	-1	694.925	529.657	145.574	19.694	0	1412.76	2	5.7	0	0.0115998	0.876204	49.288	12.85	24.069	10.618	5.182	-1.822	-0.821	-3.941	0	0	3	1.082	1	80.465	0	0	85.523	4
Lycorine	6	287.315	-1.421	205.1	403.304	64.77	6.193	5	0.381	-0.778	C1C(=C2)C(N3C1)C(C(O)C2O)c(c4C3)cc5c(OCO5)c4	Nephrotoxic	0	1	0	0	0	2	1	1	465.506	267.262	83.008	115.235	0	830.607	2	6.9	0	0.0209623	0.917988	26.903	8.093	15.154	11.472	0.717	-4.135	0.185	-4.514	0	0	6	-0.362	3	77.781	0	0	64.77	5
Yohimbine	4	354.448	-4.507	162.453	325.064	68.997	8.44	8	0.462	2.417	COC(C1C2C(CN(C3C2)CCc4c3[nH]c(c45)cccc5)CCC1O)=O	Nephrotoxic	0	1	0	0	0	2	1	1	630.747	357.032	92.885	180.83	0	1134.98	1	4.7	0	0.0074515	0.834259	39.71	10.915	17.391	8.752	3.483	-5.802	-0.048	-4.465	0	0	4	0.709	3	92.301	0	0	68.997	5
Phytolaccagenine	5	532.716	-5.801	11.849	25.351	136.246	4.392	11	0.711	3.446	CC1(C(OC)=O)CC(C2(C(O)=O)CC1)C(=C3)C(C)(C4(C)C(C5(C)C(C(CO)(C)C(O)C(O)C5)CC4)C3)CC2	Nephrotoxic	0	0	0	1	0	6	0	-2	768.596	540.971	210.43	17.195	0	1552.29	4	9.1	0	0.0236796	0.843559	52.28	14.96	29.689	16.616	3.921	-2.338	-1.77	-4.761	0	0	5	0.562	2	62.073	0	0	136.246	7
Plumbagin	2	188.182	-1.369	224.239	480.923	75.335	6.696	8	0.071	1.959	CC(C(=O)c1c(c(O)ccc1)C2=O)=C2	Nephrotoxic	0	0	0	0	0	1	0	-1	388.454	83.967	138.545	165.942	0	626.829	0	3.75	0	0	0.911854	19.874	6.307	9.668	6.198	0.794	-3.75	-0.608	-3.392	0	0	2	-0.608	3	79.597	0	0	75.335	3
Bakuchiol	4	256.387	-5.69	1624.48	3004.18	22.549	10.041	14	0.316	5.346	CC(C)=CCCC(C=Cc1ccc(O)cc1)(C=C)C	Nephrotoxic	2	0	0	0	0	7	0	0	595.299	338.649	54.642	202.008	0	1026.61	1	0.75	0	0.0012599	0.826734	32.365	9.743	11.852	3.557	5.242	-5.299	-0.391	-1.143	0	0	4	0.97	3	100	0	0	22.549	1
Puerarin	9	416.384	-3.174	7.68	21.203	165.183	8.942	29	0.2	-0.284	c1c(C(C(=O)c2c(c(C3OC(CO)C(O)C(O)C3O)c(O)cc2)O4)=C4)ccc(O)c1	Nephrotoxic	1	0	0	0	0	8	0	-2	665.774	110.339	281.504	273.93	0	1183.05	6	12.5	0	0.0459895	0.812533	38.671	14.491	29.037	24.435	-0.461	-5.872	-2.761	-4.975	0	0	9	-0.745	2	35.028	0	0	165.183	9
Physcione	4	284.268	-3.019	114.731	258.715	101.188	6.539	5	0.095	2.086	Cc1cc(O)c2c(C(=O)c3c(c(O)cc(OC)c3)C2=O)c1	Nephrotoxic	0	0	0	0	0	3	0	-2	502.127	180.896	166.939	154.293	0	858.438	0	4.25	0	0	0.869943	27.748	8.472	12.931	6.637	1.851	-4.372	-1.088	-3.765	0	0	4	-0.154	3	80.969	0	0	101.188	5
Matrine	1	248.367	-0.399	472.551	459.366	35.533	9.471	12	0.778	-0.144	C1CC(=O)N(C2C1)CC3C(C24)N(CCC3)CCC4	Nephrotoxic	0	1	0	0	1	0	0	2	484.361	436.717	47.644	0	0	859.643	0	5	0	0	0.902695	28.249	6.749	11.745	8.726	0.986	-2.458	0.572	-4.46	0	0	1	-0.546	3	80.367	0	35.029	35.533	3
Brucine	7	394.469	-1.768	462.618	855.964	59.075	7.919	22	0.483	0.483	COc1cc2c(N3C(C245)C(C6CC3=O)C(C7=CCO6)CC4N(C7)CC5)cc1OC	Nephrotoxic	0	1	0	0	0	2	0	1	601	505.781	48.544	46.675	0	1129.78	0	8.2	0	0	0.872879	38.221	9.449	16.891	9.449	1.864	-4.538	0.417	-4.12	0	0	7	-0.381	3	90.346	0	0	59.075	6
Isostrychnine	5	334.417	-2.442	109.579	225.822	59.35	7.762	17	0.4	0.778	C1C(c(c23)cccc2)(C(N3C(=O)C4)C5=C4)C(N6C1)CC5C(=CCO)C6	Nephrotoxic	0	1	0	0	0	2	0	1	552.356	272.27	109.568	170.518	0	1026.76	1	6.7	0	0.0121299	0.891096	35.281	10.109	17.473	10.576	1.883	-4.834	-0.078	-4.809	0	0	5	0.063	3	80.101	0	0	59.35	4
Thalimonine	8	369.416	-2.853	1300.66	2227.43	47.388	6.396	2	0.333	3.118	CN(C1c(c2C3)cc(OC)c(OC)c2)C3c(c4C1)cc(OC)c5c4OCO5	Nephrotoxic	1	1	0	0	0	3	1	2	599.178	511.273	4.745	83.16	0	1088.52	0	5.75	0	0	0.854082	36.276	8.974	14.063	6.761	3.134	-5.016	0.738	-3.089	0	0	8	0.112	3	100	0	0	47.388	6
Wilfordine	5	883.855	-5.941	6.805	18.957	284.811	11.634	44	0.381	0.568	CC(OCC1(C(OC(C)=O)C2OC(c3ccccc3)=O)C(OC4(C)COC(=O)c5c(nccc5)CCC(O)(C)C(=O)O6)(C(O)(C)C26)C(OC(C)=O)C4C(OC(C)=O)C1OC(C)=O)=O	Nephrotoxic	7	0	0	0	0	10	7	-2	1034.53	442.2	286.632	305.698	0	2294.53	2	19.25	0	0.026315	0.813238	82.171	23.224	45.472	25.922	3.832	-6.012	-2.929	-4.765	0	0	5	0.477	2	46.333	0	0	284.811	20
Veratrine	7	591.74	-5.128	20.879	48.71	151.024	11.547	8	0.69	-0.634	CC=C(C(OC1C2(O)C(CC3)C(C)(C4(C3C(O)(C5(O)C4)CC(O)C(O)(C56)C(O)(C)C(N7C6)CCC(C)C7)O2)CC1)=O)C	Nephrotoxic	0	1	0	0	0	8	2	-2	858.867	663.629	179.814	15.424	0	1696.1	6	10.2	0	0.0290904	0.80083	56.734	16.621	33.063	20.184	3.131	-5.554	-1.389	-6.074	0	0	7	0.626	2	49.564	0	0	151.024	10
Dioscorine	3	221.299	-0.896	323.003	613.925	42.681	8.403	7	0.625	0.157	CC(CC1(C(CN(C)C2C1)CC2)OC3=O)=C3	Nephrotoxic	0	1	0	0	0	0	1	1	449.387	355.095	63.765	30.527	0	772.315	0	5	0	0	0.905887	25.046	6.254	10.827	6.367	0.966	-3.927	0.444	-4.65	0	0	3	-0.477	3	82.504	0	0	42.681	3
Bosentan	5	551.616	-4.527	199.73	423.113	129.81	4.624	8	0.179	3.948	CC(c1ccc(S(Nc2nc(c3ncccn3)nc(OCCO)c2Oc4c(OC)cccc4)(=O)=O)cc1)(C)C	Nephrotoxic	0	0	0	0	0	12	0	-2	792.131	300.364	144.41	345.559	1.798	1565.73	2	11.45	0	0.020442	0.823215	52.102	16.557	27.263	16.519	3.653	-6.041	-1.576	-1.812	0	0	5	0.108	2	69.426	0	0	129.81	11
Candesartan	2	440.46	-5.659	14.368	30.1825	126.549	4.241	16	0.091	3.159	CCOc1n(Cc2ccc(c3c(c4nn[nH]n4)cccc3)cc2)c(c5n1)c(C(O)=O)ccc5	Nephrotoxic	0	0	0	1	0	7	0	-2	706.044	117.278	219.195	369.571	0	1301.52	2	6.5	0	0.0130196	0.816519	44.967	14.92	23.334	13.211	4.03	-4.456	-2.05	-3.585	0	0	2	0.394	2	74.182	0	0	128.626	9
Cefaclor-d5	5	367.806	-1.593	8.786	4.013	137.254	11.031	8	0.167	-1.461	C1SC2N(C(=O)C2NC(C(N)c3ccccc3)=O)C(C(O)=O)=C1Cl	Nephrotoxic	0	1	0	1	1	5	1	-2	594.684	102.36	209.861	196.252	86.211	1033.78	3.25	7.25	0	0.0219783	0.831439	33.882	11.995	21.1	16.626	-1.107	-2.74	-1.152	-6.278	0	0	5	-0.663	2	31.264	0	25.476	137.254	7
Carmustine	0	214.051	-2.071	3060.45	938.613	70.198	11.769	2	0.333	1.201	C(NC(N(N=O)CCCl)=O)CCl	Nephrotoxic	1	0	0	0	1	3	0	0	404.467	191.597	92.263	0	120.607	646.796	1	3	0	0.0074172	0.894253	17.804	5.942	9.115	6.5	1.279	-1.869	-0.091	-2.932	0	0	0	-0.619	3	87.636	0	18.654	70.198	5
Briclin	14	585.607	-0.471	0.002	0.004	326.393	9.549	9	0.525	-9.551	C1C(NC(C(O)CCN)=O)C(OC2OC(CO)C(O)C(N)C2O)C(O)C(OC3OC(CN)C(O)C(O)C3O)C1N	Nephrotoxic	13	4	0	0	1	22	2	-2	818.168	356.645	461.523	0	0	1613	17	26.9	0	0.135561	0.812978	44.272	20.207	52.826	52.979	-8.295	-6.088	-4.621	-12.038	0	0	14	-2.412	1	0	0	21.762	326.393	18
Oracefal	6	363.387	-2.334	1.562	1.372	158.601	11.432	10	0.2	-1.694	CC(CSC1N2C(=O)C1NC(C(N)c3ccc(O)cc3)=O)=C2C(O)=O	Nephrotoxic	0	1	0	1	1	6	1	-2	612.32	172.258	257.156	145.134	37.772	1070.08	4.25	8	0	0.0269343	0.826288	34.204	12.198	23.092	18.771	-1.676	-2.579	-1.818	-7.234	0	0	6	-0.77	1	19.592	0	27.674	158.601	8
Cefazolin	5	454.496	-3.92	4.804	2.055	192.725	10.716	15	0.207	-2.807	Cc1sc(SCC(CSC2N3C(=O)C2NC(Cn4nnnc4)=O)=C3C(O)=O)nn1	Nephrotoxic	0	0	0	1	1	7	1	-2	721.836	227.012	312.3	63.494	119.03	1257.35	1.25	11.75	0	0.0181993	0.780486	40.277	13.765	24.351	17.077	-0.304	-2.205	-2.984	-6.379	0	0	5	-1.097	1	17.808	0	15.716	192.725	12
Cefdinir	2	395.407	-3.561	3.918	3.11	184.314	9.655	12	0.115	-1.881	C=CC(CSC1N2C(=O)C1NC(C(c3nc(N)sc3)=NO)=O)=C2C(O)=O	Nephrotoxic	0	0	0	1	0	8	2	-2	628.295	120.707	306.521	108.999	92.069	1090.44	3.25	9.95	0	0.0285497	0.815459	33.39	12.635	23.392	16.886	0.561	-3.23	-2.766	-6.017	0	0	2	-0.741	2	39.048	0	0	184.314	10
Cefixime	3	453.444	-3.801	0.444	0.331	219.422	10.108	11	0.133	-3.599	C=CC(CSC1N2C(=O)C1NC(C(c3nc(N)sc3)=NOCC(O)=O)=O)=C2C(O)=O	Nephrotoxic	3	0	0	2	0	10	2	-2	716.104	168.54	346.204	109.081	92.28	1253.19	4.25	12.95	0	0.037281	0.784993	38.619	14.763	28.125	21.346	0.659	-1.916	-3.558	-6.556	0	0	3	-1.123	1	9.252	0	0	219.422	12
Cefotaxime	3	455.46	-4.416	4.464	3.343	203.803	9.415	7	0.2	-2.383	CC(OCC(CSC1N2C(=O)C1NC(C(c3nc(N)sc3)=NOC)=O)=C2C(O)=O)=O	Nephrotoxic	2	0	0	1	0	9	3	-2	750.433	286.175	303.216	64.822	96.22	1298.17	3.25	12.95	0	0.03111	0.766902	40.639	14.458	26.791	19.592	0.723	-3.805	-3.18	-6.015	0	0	3	-0.872	2	27.601	0	0	203.803	12
Cefotetan	4	575.603	-4.303	0.196	0.069	260.219	9.611	19	0.194	-3.331	Cn1nnnc1SCC(CSC2N3C(=O)C2(OC)NC(C4SC(=C(C(O)=O)C(N)=O)S4)=O)=C3C(O)=O	Nephrotoxic	3	0	0	2	1	9	3	-2	792.739	263.416	394.865	15.796	118.661	1455.3	2.25	12.5	0	0.0236522	0.783436	46.459	16.096	29.541	20.107	1.221	-0.122	-3.977	-7.877	0	0	4	-0.917	1	0	0	27.333	260.219	15
Cefoxitin	5	427.446	-3.816	4.508	3.102	182.924	10.825	4	0.214	-1.151	COC1(NC(Cc2sccc2)=O)C(=O)N3C1SCC(COC(N)=O)=C3C(O)=O	Nephrotoxic	0	0	0	1	1	7	1	-2	679.501	181.627	289.222	137.841	70.811	1199.59	3.25	9.5	0	0.0252043	0.803517	38.675	13.628	24.749	18.392	0.418	-2.187	-2.671	-5.692	0	0	5	-0.728	2	38.192	0	20.744	182.924	10
Cefpodoxime	4	427.449	-3.859	16.602	11.339	177.31	9.443	11	0.214	-2.354	COCC(CSC1N2C(=O)C1NC(C(c3nc(N)sc3)=NOC)=O)=C2C(O)=O	Nephrotoxic	0	0	0	1	0	9	2	-2	706.778	299.479	247.279	64.334	95.686	1223.98	3.25	12.65	0	0.0322663	0.782948	37.665	13.269	24.833	18.808	0.758	-3.543	-2.433	-4.986	0	0	4	-0.957	2	37.302	0	0	177.31	11
Ceftizoxime	2	383.396	-3.387	6.267	6.375	171.102	10.337	6	0.16	-2.118	CON=C(C(NC1C(=O)N2C1SCC=C2C(O)=O)=O)c3nc(N)sc3	Nephrotoxic	0	0	0	1	0	7	2	-2	628.687	197.055	273.65	90.189	67.792	1075.33	3.25	10.95	0	0.0313994	0.807407	33.247	11.948	23.055	17.732	0.342	-3.271	-2.491	-5.573	0	0	2	-0.886	2	43.345	0	0	171.102	10
Cefuroxime	4	424.384	-3.845	1.152	2.4	200.366	9.597	7	0.172	-1.877	CON=C(C(NC1C(=O)N2C1SCC(COC(N)=O)=C2C(O)=O)=O)c3occc3	Nephrotoxic	2	0	0	1	0	8	2	-2	705.215	218.937	318.393	150.645	17.24	1216.14	3.25	11.95	0	0.0305484	0.781329	38.818	13.754	25.825	19.379	0.059	-3.981	-3.353	-6.089	0	0	4	-0.824	1	21.135	0	0	200.366	12
Cephalexin	6	347.388	-1.882	5.354	4.607	136.739	11.371	10	0.208	-1.384	CC(CSC1N2C(=O)C1NC(C(N)c3ccccc3)=O)=C2C(O)=O	Nephrotoxic	0	1	0	1	1	5	1	-2	600.972	161.574	205.76	194.362	39.276	1049.18	3.25	7.25	0	0.0217483	0.830893	34.48	11.77	21.022	16.389	-1.027	-2.739	-1.23	-6.21	0	0	6	-0.628	2	32.805	0	22.839	136.739	7
Cephem	3	410.419	-3.831	0.71	0.513	199.343	10.938	8	0.148	-3.47	C1SC2N(C(=O)C2NC(C(c3nc(N)sc3)=CCC(O)=O)=O)C(C(O)=O)=C1	Nephrotoxic	0	0	0	2	0	7	2	-2	639.781	136.756	326.205	84.71	92.11	1125.8	4.25	10.25	0	0.0330283	0.818042	35.215	13.174	25.732	18.863	1.063	-1.265	-2.882	-6.561	0	0	3	-0.828	1	27.973	0	0	199.343	10
Cidofovir	2	279.189	-1.01	0.36	0.779	158.867	4.416	4	0.222	-4.051	C(C(N)=NC(=O)N1CC(OCP(O)(O)=O)CO)=C1	Nephrotoxic	1	0	0	2	0	10	0	-2	485.757	97.334	307.017	78.979	2.427	817.123	5	12.4	0	0.0570805	0.870171	20.881	9.67	21.765	20.845	-1.372	-0.394	-2.736	-5.939	0	0	2	-1.521	1	16.973	0	0	158.867	9
Ciprofloxacin	0	331.346	-3.794	9.53	13.085	98.342	6.241	10	0.292	-1.165	C1C(N2c(c3C(=O)C(C(O)=O)=C2)cc(N4CCNCC4)c(F)c3)C1	Nephrotoxic	1	1	0	1	0	1	0	0	571.627	295.254	177.119	67.863	31.391	1008.82	1	6	0	0.0104963	0.850995	34.225	9.343	17.484	9.926	0.28	-3.185	-0.652	-6.511	0	0	0	0.009	2	48.571	31.391	0	98.342	6
Etoposide	8	588.564	-3.91	86.932	200.142	167.706	9.865	19	0.381	0.935	CC1OC2C(OC(OC3c(c4C(c5cc(OC)c(O)c(OC)c5)C(C36)C(=O)OC6)cc7c(OCO7)c4)C(O)C2O)CO1	Nephrotoxic	0	0	0	0	0	7	4	-2	805.849	551.554	178.695	75.6	0	1554.6	3	16.95	0	0.0364314	0.805361	52.288	15.1	31.145	22.933	0.604	-5.042	-1.695	-3.874	0	0	8	-0.674	2	45.754	0	0	167.706	13
Gemcitabine	3	263.2	-1.697	92.734	108.029	115.242	11.63	14	0.278	-1.394	C(C(N)=NC(=O)N1C2OC(CO)C(O)C2(F)F)=C1	Nephrotoxic	0	0	0	0	0	4	0	-2	415.231	94.739	206.935	55.595	57.962	707.168	4	9.1	0	0.043831	0.924465	20.109	7.478	18.054	16.464	-1.16	-3.019	-1.15	-4.753	0	0	3	-0.771	2	56.549	57.962	0	115.242	7
Mitomycin	4	334.331	-1.714	1.952	5.438	168.879	7.825	19	0.333	-2.776	CC(C(=O)C1=C(C(COC(N)=O)C(OC)(N12)C3C(N3)C2)C4=O)=C4N	Nephrotoxic	0	1	0	0	0	4	2	-2	552.327	259.962	280.22	12.145	0	974.437	4.5	9.25	0	0.0355265	0.860607	30.391	10.378	22.964	17.857	-0.542	-4.572	-1.801	-8.32	0	0	4	-0.488	2	36.934	0	0	168.879	9
Paclitaxel	8	853.918	-5.674	30.499	75.943	238.669	11.81	7	0.339	3.055	CC(C(OC(C(O)C(NC(c1ccccc1)=O)c2ccccc2)=O)C3)=C4C(C)(C)C3(O)C(OC(c5ccccc5)=O)C(C6(C)C(=O)C4OC(C)=O)C7(OC(C)=O)C(OC7)CC6O	Nephrotoxic	6	0	0	0	0	13	4	-2	987.385	355.889	223.074	408.421	0	2209.55	2	16.65	0	0.0238475	0.830897	77.825	22.657	41.801	22.852	4.994	-6.216	-2.374	-2.944	0	0	8	0.691	2	63.927	0	0	238.669	15
Pamidronate	3	235.07	0.415	0.004	0.029	171.648	10.26	11	0.231	-7.315	C(C(P(O)(O)=O)(P(O)(O)=O)O)CN	Nephrotoxic	4	1	0	4	0	10	0	-2	386.611	51.007	331.745	0	3.859	629.843	3	7.75	0	0.0347207	0.919134	12.631	7.307	14.898	12.729	-2.349	3.663	-2.249	-8.736	0	0	3	-1.744	1	0	0	0	171.648	8
Ranolazine	9	427.542	-2.852	63.499	124.148	74.737	5.306	12	0.355	2.529	Cc1cccc(C)c1NC(CN2CCN(CC(O)COc3c(OC)cccc3)CC2)=O	Nephrotoxic	1	2	0	0	0	10	0	1	782.692	430.972	73.369	278.351	0	1419.43	2	9.7	0	0.0175265	0.780398	46.889	14.471	22.486	14.273	2.773	-7.865	-0.045	-5.056	0	0	9	0.11	2	80.662	0	0	74.737	7
Spectinomicina	5	332.353	0.276	6.799	15.712	135.464	9.255	6	0.565	-3.437	CC1OC2C(O)(OC(C3O2)C(NC)C(O)C(NC)C3O)C(=O)C1	Nephrotoxic	1	2	0	0	0	5	2	0	539.26	371.227	168.033	0	0	973.278	5	13.3	0	0.0551491	0.880761	29.586	9.688	23.443	21.48	-2.102	-4.914	-0.385	-8.262	0	0	5	-0.858	2	36.046	0	0	135.464	9
Vinorelbine	8	778.944	-5.755	7.472	15.615	128.021	11.317	42	0.421	5.392	CCC(CN(CC12)Cc3c([nH]c(c34)cccc4)C(C(OC)=O)(c5cc6c(N(C)C(C67C(C89CC)N(CC=C8)CC7)C(O)(C(OC)=O)C9OC(C)=O)cc5OC)C1)=C2	Nephrotoxic	7	3	0	0	0	7	1	1	1036.96	720.403	104.719	211.836	0	2178.72	1	11.5	0	0.0110901	0.783798	78.567	20.523	35.578	15.616	6.043	-8.219	-0.198	-6.156	0	0	8	1.866	1	44.815	0	0	128.021	12
Zalcitabine	2	211.22	-1.716	78.788	182.732	97.088	4.241	10	0.333	-0.991	C1C(CO)OC(N2C(=O)N=C(N)C=C2)C1	Nephrotoxic	0	0	0	0	0	3	0	-2	424.88	167.248	182.863	74.77	0	693.502	3	7.4	0	0.0301666	0.891792	20.388	7.181	15.36	13.515	-0.524	-3.639	-1.15	-4.338	0	0	2	-0.721	3	64.36	0	0	97.088	6
Deferoxamine	6	560.69	0.57	0.512	0.302	252.221	9.428	4	0.513	-0.719	CC(N(O)CCCCCNC(CCC(N(O)CCCCCNC(CCC(N(O)CCCCCN)=O)=O)=O)=O)=O	Nephrotoxic	12	1	0	0	5	27	3	-2	1034.9	697.998	336.898	0	0	1888.12	7	18.6	0	0.0475516	0.713874	52.072	20.574	36.611	33.795	-3.422	-0.016	-5.073	-7.199	0	0	6	-2.862	1	0	0	90.222	252.221	14
Gentamicin	8	477.6	2	1.451	3.428	177.833	8.918	29	0.636	-8.026	CC(NC)C1OC(OC2C(O)C(OC3OCC(O)(C)C(NC)C3O)C(N)CC2N)C(N)CC1	Nephrotoxic	4	5	0	0	0	13	2	-2	704.564	530.406	174.158	0	0	1393	11	16.95	0	0.0797895	0.856142	41.247	14.799	36.26	32.538	-3.471	-7.491	-1.007	-7.606	0	0	8	-0.996	1	0	0	0	177.833	12
Netilmicin	11	475.584	2	0.499	1.276	188.506	8.436	26	0.576	-7.761	CCNC1C(OC2OCC(O)(C)C(NC)C2O)C(O)C(OC3OC(CN)=CCC3N)C(N)C1	Nephrotoxic	5	5	0	0	0	14	2	-2	759.492	506.566	219.419	33.507	0	1444.38	11	16	0	0.0698704	0.813634	42.981	15.896	36.658	32.05	-3.388	-8.338	-1.693	-8.226	0	0	11	-1.066	1	0	0	0	188.506	12
Streptozocin	3	265.222	-0.444	16.835	26.541	163.804	10.654	6	0.389	-2.285	CN(N=O)C(NC1C(O)OC(CO)C(O)C1O)=O	Nephrotoxic	1	0	0	0	1	7	1	-2	459.497	211.244	248.253	0	0	786.462	5	11.5	0	0.0559629	0.896742	20.826	8.548	20.593	21.645	-2.535	-1.828	-1.917	-5.423	0	0	3	-1.29	2	37.586	0	27.361	163.804	10
Streptomycin	12	581.579	-0.101	0.058	0.211	334.186	11.352	38	0.45	-6.748	CC1OC(OC2C(O)C(O)C(N=C(N)N)C(O)C2N=C(N)N)C(OC3OC(CO)C(O)C(O)C3NC)C1(O)C=O	Nephrotoxic	12	1	2	0	0	18	2	-2	755.768	326.69	429.078	0	0	1526.53	16	25.25	0	0.133639	0.848361	43.38	18.876	50.645	48.791	-5.409	-4.712	-4.097	-11.824	0	0	12	-1.629	1	0	0	0	334.186	19
Arbekacin	12	552.624	2	0.007	0.016	289.925	9.549	31	0.553	-8.755	C1C(CN)OC(OC2C(O)C(OC3OC(CO)C(O)C(N)C3O)C(NC(C(O)CCN)=O)CC2N)C(N)C1	Nephrotoxic	13	5	0	0	1	20	2	-2	783.727	384.451	399.275	0	0	1543.95	16	22.8	0	0.116367	0.824309	42.793	18.894	48.38	47.644	-7.396	-6.631	-3.762	-11.083	0	0	12	-2.079	1	0	0	24.906	289.925	16
Tenofovir	2	287.214	-1.42	1.3	2.545	137.247	4.21	15	0.211	-2.648	CC(OCP(O)(O)=O)Cn1c(c2nc1)ncnc2N	Nephrotoxic	0	0	0	2	0	8	0	-2	495.084	133.307	252.809	106.254	2.715	837.632	4	10.7	0	0.043225	0.868003	23.246	9.448	19.936	17.987	-0.317	-0.56	-2.149	-5.036	0	0	2	-1.339	1	32.352	0	0	137.247	9
Methotrexate	5	454.444	-4.024	0.025	0.068	234.586	11.659	8	0.152	-2.788	CN(c1ccc(C(NC(C(O)=O)CCC(O)=O)=O)cc1)Cc2nc3c(nc(N)nc3N)nc2	Nephrotoxic	4	0	0	2	0	11	0	-2	757.562	167.379	418.753	171.43	0	1353.02	6.25	11.75	0	0.0387757	0.780936	42.568	16.49	32.076	23.858	-1.74	-2.279	-4.677	-7.577	0	0	5	-0.86	1	0	0	0	234.586	13
Pentostatin	4	268.272	-1.879	41.597	101.199	127.231	4.511	12	0.368	-0.967	C1C(n2c3c(C(O)CN=CN3)nc2)OC(CO)C1O	Nephrotoxic	0	0	1	0	0	4	0	-2	472.545	234.092	209.925	28.528	0	809.384	4	10.3	0	0.0435937	0.888842	23.942	8.425	19.531	17.6	-1.173	-3.467	-1.449	-6.966	0	0	4	-0.806	2	55.966	0	0	127.231	8
Sirolimus	13	914.184	-6.694	38.364	93.901	201.455	10.427	45	0.585	6.295	CC1C(O)(OC2CC1)C(=O)C(=O)N(C3C(=O)OC(C(CC4CC(OC)C(O)CC4)C)CC(=O)C(C)C=C(C)C(O)C(OC)C(=O)C(C)CC(C)C=CC=CC=C(C)C(OC)C2)CCCC3	Nephrotoxic	14	0	0	0	0	30	6	-2	1278.37	1034.83	213.354	30.188	0	2780.29	1	19	0	0.0148626	0.747999	86.138	25.422	42.7	18.014	7.099	-5.754	-3.787	-2.465	0	0	13	0.793	1	64.942	0	0	201.455	14
Topiramate	0	339.36	-2.628	151.403	328.956	114.978	9.23	13	0.545	-1.932	CC1(C)OC(C2O1)C3C(COS(N)(=O)=O)(OC(C)(C)O3)OC2	Nephrotoxic	1	0	0	0	0	4	4	-1	525.581	368.237	155.938	0	1.406	944.805	2	8.25	0	0.0221988	0.885972	29.089	8.688	17.371	12.218	0.752	-3.377	-0.999	-4.009	0	0	0	-0.423	3	76.402	0	0	114.978	9
Zonisamide	1	212.223	-1.425	73.02	168.238	93.946	9.564	10	0.071	0.432	c1cc2c(onc2CS(N)(=O)=O)cc1	Nephrotoxic	0	0	0	0	0	3	0	-2	395.318	40.435	186.647	167.182	1.054	638.577	2	6	0	0.0214644	0.907181	19.072	7.197	13.371	11.255	-0.2	-3.831	-1.127	-4.082	0	0	1	-0.699	3	65.612	0	0	93.946	5
Phenylbutazone	1	308.379	-4.588	1219.06	2303.39	56.646	4.643	5	0.217	4.098	CCCCC1C(=O)N(c2ccccc2)N(c3ccccc3)C1=O	Nephrotoxic	0	0	0	0	0	3	1	0	605.662	202.673	66.807	336.182	0	1056.89	0	5	0	0	0.82849	37.427	10.846	15.151	8.181	3.687	-5.91	-0.266	-1.278	0	0	1	0.221	3	100	0	0	56.646	4
Doxorubicin	9	543.526	-2.869	0.592	1.803	220.632	7.371	10	0.308	-0.494	CC1OC(OC2c3c(c(O)c4c(C(=O)c5c(cccc5OC)C4=O)c3O)CC(O)(C(CO)=O)C2)CC(N)C1O	Nephrotoxic	4	1	0	0	0	11	1	-2	809.016	335.074	330.771	143.171	0	1521.7	5	14.8	0	0.0409063	0.790851	49.049	16.892	33.337	24.364	-0.318	-6.325	-3.227	-8.118	0	0	9	-0.54	1	0	0	0	220.632	12
Omeprazole	7	345.415	-2.614	988.555	60.425	72.601	9.806	12	0.208	3.304	Cc1c(OC)c(C)c(CS(c2[nH]c3c(ccc(OC)c3)n2)=O)nc1	Nephrotoxic	0	0	0	0	0	5	0	-1	618.733	322.006	85.91	191.691	19.126	1079.52	1	8	0	0.0129297	0.822525	35.669	10.536	17.118	13.845	2.231	-5.318	-0.537	-1.947	0	0	7	-0.224	2	71.889	0	0	72.601	6
Idarubicin	7	497.501	-3.269	2.35	6.455	192.17	7.825	10	0.306	0.224	CC1OC(OC2c3c(c(O)c4c(C(=O)c(c5C4=O)cccc5)c3O)CC(O)(C(C)=O)C2)CC(N)C1O	Nephrotoxic	0	1	0	0	0	8	1	-2	759.747	298.669	272.371	188.707	0	1421.73	4	12.35	0	0.0325108	0.804836	47.409	15.604	29.791	20.942	0.607	-6.316	-2.323	-7.169	0	0	7	-0.227	2	32.039	0	0	192.17	10
Cozaar	3	422.916	-5.898	263.404	250.036	96.791	4.162	15	0.2	3.812	CCCCc1n(Cc2ccc(c3c(c4[nH]nnn4)cccc3)cc2)c(CO)c(Cl)n1	Nephrotoxic	0	0	0	0	0	9	0	-2	727.127	245.94	164.914	247.581	68.691	1310.08	2	6.2	0	0.0120586	0.796319	42.861	14.292	21.347	11.35	4.168	-6.008	-1.544	-2.823	0	0	3	0.534	3	94.881	0	0	97.635	7
Nitrofurantoin	2	238.159	-3.324	14.916	39.183	145.62	7.549	15	0.059	0.174	C1N(N=Cc2oc([N+]([O-])=O)cc2)C(=O)NC1=O	Nephrotoxic	0	0	0	0	0	4	0	-2	426.498	57.214	253.38	115.904	0	685.616	1	5	0	0.0117234	0.881661	19.823	7.352	12.839	8.765	-0.38	-4	-1.851	-5.397	0	0	2	-0.575	2	53.234	0	0	145.62	9
Aconitine	5	645.745	-2.258	51.98	113.269	135.08	8.389	3	0.565	-1.879	CCN1C(C(C2C(C(OC(c3ccccc3)=O)C4(O)C2)C5(OC(C)=O)C(O)C4OC)(C6C7(COC)C1)C(OC)CC7O)C5C6OC	Nephrotoxic	0	1	0	0	0	12	2	-2	832.006	533.788	141.167	157.051	0	1764.4	3	16.95	0	0.0352861	0.848731	58.252	16.945	33.665	22.192	1.897	-5.455	-1.068	-4.478	0	0	5	-0.327	2	48.9	0	0	135.08	12
Norephedrine	4	151.208	-0.117	205.023	403.165	45.08	8.469	3	0.273	-0.176	CC(N)C(O)c1ccccc1	Nephrotoxic	0	1	0	0	0	4	0	1	373.896	106.647	83.024	184.225	0	598.093	3	2.7	0	0.0125076	0.918177	16.973	6.483	10.544	8.608	0.616	-4.461	0.064	-4.079	0	0	4	-0.55	3	77.183	0	0	45.08	2
Dauricine	13	624.775	-6.954	107.847	202.66	69.018	9.313	32	0.304	7.24	CN1C(Cc2ccc(Oc3cc(CC4N(C)CCc(c45)cc(OC)c(OC)c5)ccc3O)cc2)c(c6CC1)cc(OC)c(OC)c6	Nephrotoxic	5	2	0	0	0	11	0	1	995.197	676.447	50.926	267.824	0	1918.46	1	8.25	0	0.0082898	0.750282	66.117	18.805	27.361	11.447	6.768	-8.302	0.094	-4.584	0	0	13	1.688	1	81.946	0	0	69.018	8
Fangchinoline	12	608.733	-4.191	157.006	286.862	63.863	9.368	19	0.289	6.807	CN1C2c(c3CC1)cc(Oc4c(c5cc(OC)c4O)C(N(C)CC5)Cc(cc6Oc(ccc7C2)cc7)ccc6OC)c(OC)c3	Nephrotoxic	1	2	0	0	0	12	0	1	844.871	584.206	35.013	225.652	0	1745.23	1	8	0	0.0094689	0.829743	58.14	16.172	25.188	10.223	5.873	-6.815	0.298	-4.343	0	0	12	1.261	1	79.404	0	0	63.863	8
Strychnine	5	334.417	-1.355	450.962	835.993	43.454	7.96	15	0.48	0.256	C1C2(C3N(c(c24)cccc4)C(=O)C5)C(N6C1)CC(C(=C7)C6)C3C5OC7	Nephrotoxic	0	1	0	0	0	0	0	2	520.614	317.552	49.625	153.437	0	978.95	0	6.7	0	0	0.915846	34.489	9.03	15.313	8.953	1.728	-4.352	0.568	-3.956	0	0	5	-0.332	3	89.366	0	0	43.454	4
Sciadopitysin	6	580.547	-8.039	25.242	63.747	151.327	6.339	15	0.07	4.677	COc1ccc(C(Oc2c(c(O)cc(O)c2c3cc(C(Oc(c4C5=O)cc(OC)cc4O)=C5)ccc3OC)C6=O)=C6)cc1	Nephrotoxic	2	0	0	0	0	7	0	-2	866.784	251.894	231.091	383.798	0	1627.17	1	7.5	0	0.0086527	0.771868	58.136	18.064	27.386	13.296	5.192	-7.054	-2.444	-3.754	0	0	6	1.229	1	63.727	0	0	151.327	10
Zoledronic	1	272.091	0.242	0.055	0.34	158.48	9.139	15	0.125	-5.023	c1ncn(CC(P(O)(O)=O)(P(O)(O)=O)O)c1	Non-Nephrotoxic	1	0	0	4	0	9	0	-2	414.927	23.045	282.119	105.675	4.088	706.065	1	8.75	0	0.021088	0.92418	17.333	8.07	14.268	11.455	0.525	3.967	-2.171	-5.483	0	0	1	-1.969	1	21.633	0	0	158.48	9
16-Epiestriol	5	288.386	-3.387	272.411	575.792	64.749	10.252	15	0.571	2.871	CC1(C(O)C(O)C2)C2C3C(c4c(cc(O)cc4)CC3)CC1	Non-Nephrotoxic	0	0	0	0	0	3	0	-1	507.704	272.496	130.3	104.908	0	921.721	3	4.15	0	0.0141579	0.902168	29.809	9.335	16.742	10.361	2.449	-3.615	-0.685	-3.263	0	0	5	0.116	3	90.688	0	0	64.749	3
2-Bromo-alpha-ergocryptine	6	654.602	-4.639	324.45	139.316	120.964	11.574	10	0.442	4.313	CC(CC1N2C(O)(OC(NC(C3C=C(C4N(C)C3)c(c(c5[nH]c6Br)c6C4)ccc5)=O)(C(C)C)C2=O)C(N7C1=O)CCC7)C	Non-Nephrotoxic	0	1	0	0	2	6	1	0	850.258	555.864	101.999	120.5	71.895	1739.3	2.25	10.75	0	0.0189648	0.822616	60.751	16.687	30.293	18.482	3.505	-2.954	-0.228	-4.461	0	0	6	0.3	3	72.882	0	35.369	120.964	10
Acarbose	13	645.611	0.712	0.043	0.161	312.563	11.98	19	0.523	-6.871	CC1OC(OC2C(O)C(O)C(OC3C(O)C(O)C(O)OC3CO)OC2CO)C(O)C(O)C1NC4C(O)C(O)C(O)C(CO)=C4	Non-Nephrotoxic	13	1	0	0	0	22	3	-2	874.775	423.937	441.439	9.399	0	1722.19	14	32.1	0	0.137301	0.79431	48.732	20.514	53.014	52.16	-6.781	-5.631	-5.028	-9.572	0	0	13	-2.534	1	0	0	0	312.563	19
Acebutolol	4	336.43	-2.24	70.967	151.083	104.142	9.401	15	0.417	0.455	CCCC(Nc1ccc(OCC(O)CNC(C)C)c(C(C)=O)c1)=O	Non-Nephrotoxic	0	1	0	0	0	11	0	-2	709.81	491.646	127.975	90.189	0	1222.1	3	8.45	0	0.0206194	0.778805	36.553	11.873	19.642	13.202	1.714	-6.267	-1.108	-4.567	0	0	4	-0.222	3	75.986	0	0	104.142	6
Acetate	0	60.052	1.18	97.471	178.112	53.713	4.792	3	0.25	-1.651	CC(O)=O	Non-Nephrotoxic	8	0	0	1	0	0	0	-1	216.787	95.643	121.144	0	0	284.26	1	2	0	0.0092256	0.964441	5.222	1.937	4.535	4.499	-0.17	-0.3	-0.305	-3.752	0	0	0	-1.037	2	66.233	0	0	53.713	2
Adapalene	1	412.527	-7.773	136.253	242.817	54.003	4.236	16	0.355	4.813	COc1ccc(c2ccc3c(ccc(C(O)=O)c3)c2)cc1C4(CC(CC5C4)CC6C5)C6	Non-Nephrotoxic	1	0	0	1	0	3	0	-1	712.374	341.828	106.952	263.594	0	1308.07	1	2.75	0	0.0038603	0.81198	46.786	13.224	19.262	7.466	6.445	-4.024	-0.699	-2.274	0	0	1	1.374	1	94.417	0	0	54.003	3
Alfuzosin	4	389.453	-3.564	528.665	657.735	106.82	9.583	9	0.357	0.97	CN(c1nc(N)c(c2n1)cc(OC)c(OC)c2)CCCNC(C3OCCC3)=O	Non-Nephrotoxic	0	0	0	0	1	9	0	-2	701.402	525.955	102.207	73.24	0	1245.49	3	8.7	0	0.0214839	0.798165	38.611	11.747	20.461	15.518	1.99	-3.773	-1.048	-2.281	0	0	4	-0.42	3	89.035	0	26.209	106.82	9
Alosetron	3	294.355	-4.482	1252.02	2360.93	58.3275	6.756	3	0.227	2.583	Cc1[nH]cnc1CN2C(=O)c3c(n(C)c(c34)cccc4)CC2	Non-Nephrotoxic	0	0	0	0	0	2	0	0	555.261	261.508	65.751	228.003	0	970.175	1	4.5	0	0.0081043	0.853561	33.566	9.526	14.731	8.509	3.305	-4.989	-0.159	-1.736	0	0	3	0.312	3	100	0	0	58.153	5
Alvimopan	6	424.539	-4.81	5.045	6.949	111.398	11.823	16	0.355	0.392	CC1C(c2cccc(O)c2)(C)CCN(CC(C(NCC(O)=O)=O)Cc3ccccc3)C1	Non-Nephrotoxic	0	1	0	1	1	8	0	-2	749.242	278.397	187.293	283.553	0	1389.06	2.25	6.5	0	0.0130131	0.80357	47.007	14.983	23.603	14.316	1.619	-3.607	-1.454	-5.267	0	0	6	0.238	2	51.495	0	22.407	111.398	6
Aminoglutethimide	2	232.282	-2.544	152.086	335.793	90.196	11.351	13	0.294	1.386	CCC1(c2ccc(N)cc2)C(=O)NC(=O)CC1	Non-Nephrotoxic	0	0	0	0	0	2	0	-1	442.316	169.042	154.996	118.278	0	760.679	2.5	4	0	0.0142987	0.911101	24.134	8.008	14.415	9.803	1.311	-3.535	-0.802	-3.767	0	0	2	-0.17	3	79.833	0	0	90.196	4
Amiodarone	4	645.318	-4.824	2305.06	1065.83	45.271	9.373	19	0.323	6.089	CCCCc1oc(c2c1C(c3cc(I)c(OCCN(CC)CC)c(I)c3)=O)cccc2	Non-Nephrotoxic	0	1	0	0	0	11	0	1	733.14	362.793	38.502	223.315	108.53	1409.62	0	5.25	0	0	0.8293	45.328	13.871	18.159	6.047	6.974	-6.085	0.192	-2.449	0	0	4	0.839	1	96.051	0	0	45.271	4
Amlodipine	8	408.881	-4.013	79.21	127.133	103.805	8.609	27	0.286	0.617	CCOC(C(C(c1c(Cl)cccc1)C(C(OC)=O)=C(C)N2)=C2COCCN)=O	Non-Nephrotoxic	0	1	0	0	0	8	2	0	685.255	395.189	135.879	130.685	23.501	1255.95	2	6.2	0	0.0127954	0.821539	40.22	12.387	19.871	10.461	3.012	-5.769	-0.805	-4.858	0	0	8	0.451	2	82.246	0	0	103.805	7
Amorolfinehydrochloride	3	317.514	-5.008	1454.79	2470.59	11.772	7.335	11	0.652	5.037	CCC(c1ccc(CC(CN2CC(C)OC(C)C2)C)cc1)(C)C	Non-Nephrotoxic	1	1	0	0	0	6	0	1	682.054	597.188	0	84.866	0	1220.72	0	3.7	0	0	0.809888	39.657	10.171	13.722	4.259	4.578	-5.739	-0.304	-2.707	0	0	3	0.917	3	100	0	0	11.772	2
Ampicillin	5	349.404	-1.514	3.571	1.835	138.987	11.153	7	0.292	-1.425	CC1(C)SC2N(C(=O)C2NC(C(N)c3ccccc3)=O)C1C(O)=O	Non-Nephrotoxic	0	1	0	1	2	5	1	-2	601.912	183.101	211.958	188.091	18.761	1058.44	3.25	7.25	0	0.0217144	0.834469	34.791	11.721	21.177	19.555	-1.964	-1.277	-1.323	-6.346	0	0	5	-0.924	1	20.163	0	65.686	138.987	7
Arginine	5	174.202	0.009	0.482	1.193	144.054	4.048	11	0.333	-3.805	C(CN=C(N)N)CC(N)C(O)=O	Non-Nephrotoxic	2	1	1	1	0	7	0	-2	401.119	114.327	286.791	0	0	630.068	7	5	0	0.0329797	0.886103	14.567	7.577	18.011	16.268	-3.536	-2.294	-1.895	-10.258	0	0	5	-1.212	1	0	0	0	144.054	6
Articaine	4	284.373	-3.08	451.026	497.253	79.295	7.828	4	0.368	1.586	CCCNC(C(Nc1c(C)csc1C(OC)=O)=O)C	Non-Nephrotoxic	0	1	0	0	0	6	0	1	581.796	411.625	73.418	52.223	44.53	988.592	1	5	0	0.0085941	0.824908	30.056	8.754	13.315	7.055	2.587	-5.34	-0.01	-4.175	0	0	4	0.084	3	90.356	0	0	79.295	5
Atosiban	17	994.189	0.614	0.497	0.043	393.279	11.815	50	0.397	-3.965	CCC(C1NC(=O)C(Cc2ccc(OCC)cc2)NC(=O)CCSSCC(C(N3C(C(NC(C(NCC(N)=O)=O)CCCN)=O)CCC3)=O)NC(=O)C(CC(N)=O)NC(=O)C(C(O)C)NC1=O)C	Non-Nephrotoxic	18	1	0	0	10	35	1	-2	1331.1	772.939	375.389	113.212	69.555	2765.6	7.5	23.45	0	0.0482463	0.71584	83.133	29.811	52.976	43.752	-3.174	6.348	-5.861	-6.741	0	0	17	-3.623	1	0	0	150.265	393.279	23
Bendroflumethiazide	2	421.409	-3.815	113.007	86.281	123.014	9.824	7	0.111	1.947	c1ccc(CC2NS(=O)(=O)c3c(cc(C(F)(F)F)c(S(N)(=O)=O)c3)N2)cc1	Non-Nephrotoxic	0	0	0	0	0	4	0	-2	584.085	59.674	217.229	214.283	92.899	1055.07	3	9	0	0.0266887	0.858112	35.548	11.196	22.788	16.469	1.182	-4.85	-1.416	-4.384	0	0	2	-0.293	3	68.513	91.174	0	123.014	7
Benzydamine	3	309.41	-3.805	1223.14	2104.33	26.725	9.251	2	0.261	2.867	CN(CCCOc1c(c2n(Cc3ccccc3)n1)cccc2)C	Non-Nephrotoxic	0	1	0	0	0	7	0	2	627.537	269.223	7.349	350.965	0	1105.97	0	3	0	0	0.824181	36.964	11	12.913	5.077	4.883	-6.777	0.468	-1.809	0	0	3	0.729	3	100	0	0	26.725	4
Bisacodyl	3	361.396	-5.255	609.246	1212.48	85.903	4.398	10	0.111	3.691	CC(Oc1ccc(C(c2ncccc2)c3ccc(OC(C)=O)cc3)cc1)=O	Non-Nephrotoxic	0	0	0	0	0	5	2	-1	685.671	197.762	96.196	391.713	0	1194.32	0	6	0	0	0.793956	42.173	12.784	17.489	9.495	3.958	-6.734	-0.755	-1.432	0	0	3	0.268	3	100	0	0	85.903	5
Bramazil	3	291.435	-5.611	1454.79	2470.59	3.658	7.297	8	0.318	5.18	CC(C#CC=CCN(Cc1c(c2ccc1)cccc2)C)(C)C	Non-Nephrotoxic	3	1	0	0	0	6	0	1	666.856	371.349	0	295.507	0	1144.94	0	2	0	0	0.793697	38.636	10.945	12.544	3.981	5.847	-7.006	0.021	-1.965	0	0	3	1.152	3	100	0	0	3.658	1
Butenafine	3	317.473	-5.128	1454.69	2470.44	3.676	7.87	8	0.292	5.525	CC(c1ccc(CN(Cc2c(c3ccc2)cccc3)C)cc1)(C)C	Non-Nephrotoxic	2	1	0	0	0	5	0	2	632.78	296.824	0.003	335.954	0	1186.9	0	2	0	0	0.85675	41.344	11.63	14.486	4.394	5.931	-6.178	0.661	-1.919	0	0	3	1.316	3	100	0	0	3.676	1
Butorphanol	5	327.466	-3.566	259.535	501.433	40.866	10.037	22	0.625	3.838	C1CC2(C(O)(C3N(CC4CCC4)CC2)CC1)c5c(ccc(O)c5)C3	Non-Nephrotoxic	0	1	0	0	0	4	0	1	580.628	416.769	73.035	90.824	0	1064.97	2	3.5	0	0.0085248	0.86861	34.765	9.784	15.947	7.725	3.391	-4.817	0.076	-4.224	0	0	5	0.604	3	95.128	0	0	40.866	3
Cabergoline	7	451.611	-4.455	23.473	34.518	83.494	9.412	30	0.424	1.435	CCNC(N(C(C1CN(CC=C)C2C(c(c(c3[nH]c4)c4C2)ccc3)C1)=O)CCCN(C)C)=O	Non-Nephrotoxic	0	2	0	0	1	8	0	1	825.664	501.002	115.535	209.126	0	1530.14	1	6.5	0	0.0078725	0.777768	51.943	15.092	22.475	11.468	3.927	-6.203	-0.395	-6.269	0	0	7	0.817	2	77.468	0	19.602	83.494	7
Carbenicillin	3	378.399	-2.839	2.702	1.423	158.437	10.945	7	0.269	-2.218	CC1(C)SC2N(C(=O)C2NC(C(C(O)=O)c3ccccc3)=O)C1C(O)=O	Non-Nephrotoxic	0	0	0	2	2	5	1	-2	626.22	174.287	238.174	180.426	33.333	1106.69	1	7	0	0.0111782	0.826269	36.648	11.896	19.62	14.98	1.863	1.16	-1.982	-4.793	0	0	3	-0.92	1	40.597	0	49.16	158.437	8
Carteolol	6	292.377	-2.795	75.95	160.871	82.069	11.567	12	0.429	0.076	CC(NCC(O)COc1c2c(NC(=O)CC2)ccc1)(C)C	Non-Nephrotoxic	0	1	0	0	0	7	0	-1	611.006	357.127	125.1	128.78	0	1041.19	3	5.95	0	0.0168668	0.813094	32.25	10.303	17.409	11.627	1.797	-5.897	-0.721	-4.762	0	0	6	-0.071	3	76.957	0	0	82.069	5
Celiprolol	3	379.498	-3.386	117.545	178.057	101.392	9.502	15	0.444	0.402	CCN(C(Nc1ccc(OCC(O)CNC(C)(C)C)c(C(C)=O)c1)=O)CC	Non-Nephrotoxic	0	1	0	0	1	11	0	-1	743.938	553.372	106.595	83.971	0	1341.65	3	7.45	0	0.0173452	0.790778	41.278	12.786	20.839	13.333	2.498	-4.67	-0.837	-4.195	0	0	3	-0.071	3	81.85	0	16.508	101.392	7
Chloroprocaine	2	270.758	-1.9	237.727	227.517	64.062	9.136	3	0.333	0.987	CCN(CCOC(c1ccc(N)cc1Cl)=O)CC	Non-Nephrotoxic	0	1	0	0	0	7	1	1	559.319	282.49	109.225	106.844	60.759	934.226	1.5	5	0	0.0109485	0.826304	27.759	9.076	13.717	8.134	2.244	-5.578	-0.377	-4.547	0	0	2	-0.107	3	82.272	0	0	64.062	4
Chlorpropamide	0	276.737	-3.082	594.096	384.81	89.341	4.756	6	0.176	2.161	CCCNC(NS(c1ccc(Cl)cc1)(=O)=O)=O	Non-Nephrotoxic	1	0	0	0	1	4	0	-1	519.604	174.32	136.402	135.648	73.235	850.566	1	3.5	0	0.0067359	0.835534	26.613	8.622	12.759	7.965	2.27	-3.466	-0.8	-3.172	0	0	0	-0.233	3	86.508	0	14.717	89.341	5
Ciclopirox	4	207.272	-3.4665	757.837	1482.52	47.578	6.248	12	0.467	2.495	CC(C=C(C1CCCCC1)N(O)C2=O)=C2	Non-Nephrotoxic	0	0	0	0	0	1	1	0	453.064	305.339	94.112	53.614	0	755.653	1	4.2	0	0.0092702	0.885564	23.957	6.543	11.495	7.195	1.702	-3.639	-0.297	-2.969	0	0	3	-0.137	3	92.459	0	0	52.974	3
Clindamycin	6	424.982	-2.119	157.415	89.321	106.975	7.539	6	0.63	0.848	CCCC1CN(C)C(C(NC(C(Cl)C)C2OC(SC)C(O)C(O)C2O)=O)C1	Non-Nephrotoxic	0	1	0	0	1	10	1	-1	716.352	504.727	135.112	0	76.513	1318.87	4	11.8	0	0.0329447	0.811907	40.206	12.885	24.681	19.157	2.017	-3.927	-0.819	-5.112	0	0	6	-0.766	3	73.675	0	20.174	106.975	7
Colestipol	7	189.303	2	1.712	3.995	93.074	9.7	1	0.613	-4.8035	C1OC1CCl.C(N)CNCCNCCNCCN	Non-Nephrotoxic	3	5	0	0	0	12	0	-1	496.641	329.495	167.145	0	0	795.265	7	6.5	0	0.0346274	0.835855	17.967	8.152	17.399	16.059	-3.037	-7.819	-0.958	-7.573	0	0	7	-1.113	1	6.97	0	0	93.074	5
Conivaptan	3	498.583	-6.608	522.262	1051.42	82.458	11.684	14	0.079	5.302	Cc1[nH]c2c(c(c3N(C(c4ccc(NC(c5c(c6ccccc6)cccc5)=O)cc4)=O)CC2)cccc3)n1	Non-Nephrotoxic	1	0	0	0	0	4	0	0	735.472	177.441	102.512	455.519	0	1457.05	2	7	0	0.0134601	0.845115	53.939	16.025	25.817	14.227	5.213	-6.211	-0.634	-1.42	0	0	3	1.02	1	100	0	0	82.531	6
Darifenacin	6	426.557	-2.453	255.875	274.336	55.734	8.84	20	0.281	3.423	C1C(C(C(N)=O)(c2ccccc2)c3ccccc3)CN(CCc4ccc5c(CCO5)c4)C1	Non-Nephrotoxic	0	1	0	0	1	7	0	1	635.584	247.672	73.636	314.276	0	1261.97	2	5.25	0	0.0116816	0.888569	42.857	13.16	20.4	12.826	3.596	-4.186	-0.082	-3.16	0	0	6	0.395	3	91.639	0	32.189	55.734	4
Delavirdine	4	456.562	-5.8	172.126	373.701	114.498	9.097	21	0.25	2.282	CC(Nc1cccnc1N2CCN(C(c3[nH]c4c(cc(NS(C)(=O)=O)cc4)c3)=O)CC2)C	Non-Nephrotoxic	0	0	0	0	0	5	0	-2	793.235	377.828	150.098	264.661	0.648	1423.55	3	10	0	0.0218353	0.771517	50.133	15.236	26.264	17.59	3.055	-6.491	-1.417	-2.873	0	0	4	0.256	3	90.875	0	0	114.498	9
Dicyclomine	1	309.491	-3.346	777.231	1383.32	31.646	9.244	3	0.818	3.629	CCN(CCOC(C1(C2CCCCC2)CCCCC1)=O)CC	Non-Nephrotoxic	1	1	0	0	0	6	0	1	602.597	576.036	26.561	0	0	1135.76	0	4	0	0	0.873633	35.447	9.021	13.335	3.966	4.046	-4.303	0.368	-3.496	0	0	1	0.59	3	100	0	0	31.646	3
Diethylpropion	2	205.299	-1.027	774.538	1378.88	25.699	8.485	3	0.4	1.298	CCN(C(C(c1ccccc1)=O)C)CC	Non-Nephrotoxic	0	1	0	0	0	5	0	1	471.662	265.38	26.708	179.574	0	802.211	0	4	0	0	0.885238	24.455	7.194	9.366	5.094	2.079	-4.972	0.433	-2.962	0	0	2	-0.335	3	95.311	0	0	25.699	2
Dihydrocodeine	4	301.385	-1.975	426.219	793.468	45.069	8.442	2	0.545	1.046	CN1C2C(CCC3O)C(C3O4)(c(c45)c(ccc5OC)C2)CC1	Non-Nephrotoxic	0	1	0	0	0	2	0	1	506.044	383.603	52.016	70.425	0	923.678	1	5.2	0	0.0102758	0.906408	30.2	8.129	13.866	7.915	1.575	-4.108	0.419	-4.101	0	0	4	0.084	3	88.065	0	0	45.069	4
Diltiazem	5	414.518	-2.911	339.736	509.124	70.214	8.134	20	0.276	2.64	CC(OC1C(=O)N(CCN(C)C)c(c2SC1c3ccc(OC)cc3)cccc2)=O	Non-Nephrotoxic	0	1	0	0	0	5	1	1	669.339	351.115	72.337	225.842	20.044	1260.57	0	8.25	0	0	0.843135	43.24	12.16	19.158	10.388	2.815	-5.873	0.031	-3.64	0	0	5	-0.142	3	91.873	0	0	70.214	6
Diphenhydramine	5	255.359	-2.576	1229.39	2114.28	10.095	8.758	2	0.263	2.104	CN(CCOC(c1ccccc1)c2ccccc2)C	Non-Nephrotoxic	0	1	0	0	0	6	0	2	551.48	204.417	7.133	339.931	0	962.358	0	3.7	0	0	0.854791	31.753	9.603	11.58	5.728	3.275	-6.229	0.535	-1.94	0	0	5	0.167	3	100	0	0	10.095	2
DL-Glutamine	5	146.146	1.185	0.802	0.962	128.894	7.659	3	0.3	-3.992	C(C(N)C(O)=O)CC(N)=O	Non-Nephrotoxic	3	1	0	1	1	5	0	-2	344.279	79.089	265.191	0	0	524.466	5	5.5	0	0.0357221	0.913551	11.625	6.078	14.809	16.763	-4.223	-0.475	-1.458	-7.99	0	0	5	-1.4	1	1.918	0	37.487	128.894	5
DL-Thyroxine	5	776.874	-5.08	312.104	15.686	101.486	6.905	11	0.083	1.554	c1c(I)c(Oc2cc(I)c(O)c(I)c2)c(I)cc1CC(N)C(O)=O	Non-Nephrotoxic	2	1	0	1	0	7	0	-1	619.707	50.822	168.817	107.611	292.457	1110.82	4	4.25	0	0.0137162	0.837031	34.834	13.453	21.19	11.694	2.069	-3.601	-0.349	-5.642	0	0	5	0.103	2	47.5	0	0	101.486	5
Dobutamine	6	301.385	-2.823	33.817	76.099	78.374	10.142	20	0.273	2.417	CC(NCCc1ccc(O)c(O)c1)CCc2ccc(O)cc2	Non-Nephrotoxic	0	1	0	0	0	10	0	-2	620.042	198.808	159.382	261.852	0	1067.35	4	3.75	0	0.012096	0.814605	32.641	11.97	18.303	11.423	2.446	-6.507	-1.242	-4.637	0	0	6	0.074	3	74.939	0	0	78.374	4
Dofetilide	3	441.559	-3.564	19.73	45.556	114.406	8.991	23	0.241	1.03	CN(CCOc1ccc(NS(C)(=O)=O)cc1)CCc2ccc(NS(C)(=O)=O)cc2	Non-Nephrotoxic	0	1	0	0	0	11	0	-2	804.35	359.44	182.88	260.78	1.25	1399.04	2	11.75	0	0.0206589	0.752094	45.263	15.11	24.075	16.749	1.534	-7.513	-1.853	-4.978	0	0	3	-0.404	3	65.613	0	0	114.406	8
Doripenem	2	420.498	-2.273	0.846	1.552	192.093	11.359	10	0.407	-4.654	CC1C(SC2CNC(CNS(N)(=O)=O)C2)=C(C(O)=O)N(C13)C(=O)C3C(O)C	Non-Nephrotoxic	0	1	0	1	0	9	1	-2	606.387	308.947	274.756	0.572	22.112	1143.21	5	9.7	0	0.035769	0.871964	33.824	12.129	25.1	17.951	-1.585	-2.525	-1.935	-7.78	0	0	2	-0.574	1	8.121	0	0	192.093	10
Econazole	3	381.688	-5.766	10000	5029.53	20.544	6.359	17	0.125	5.194	c1c(COC(c2ccc(Cl)cc2Cl)Cn3cncc3)ccc(Cl)c1	Non-Nephrotoxic	1	0	0	0	0	6	0	1	609.792	63.584	31.042	316.98	198.186	1093.79	0	3.7	0	0	0.841926	36.794	12.23	14.753	5.944	5.542	-5.601	0.396	-0.399	0	0	3	0.549	3	100	0	0	20.544	3
Eflornithine	3	182.17	0.863	4.049	3.264	93.724	10.195	3	0.417	-3.206	C(CN)CC(N)(C(O)=O)C(F)F	Non-Nephrotoxic	2	2	0	1	0	6	0	-1	371.681	120.084	177.107	0	74.49	589.16	5	4	0	0.0240644	0.914429	13.572	5.688	13.724	11.784	-2.595	-2.561	-0.23	-8.333	0	0	3	-1.038	2	20.946	74.49	0	93.724	4
Eltrombopag	5	442.473	-6.598	14.196	29.964	133.98	6.272	7	0.091	3.491	Cc1ccc(N2NC(C)=C(N=Nc3c(O)c(c4cccc(C(O)=O)c4)ccc3)C2=O)cc1C	Non-Nephrotoxic	1	0	0	1	0	5	2	-2	795.615	236.513	202.774	356.329	0	1399.45	3	8.75	0	0.0190487	0.7605	50.044	16.089	26.415	17.347	3.639	-5.299	-2.075	-3.521	0	0	5	0.238	1	74.679	0	0	133.98	8
Ergoatetrine	6	325.41	-2.641	124.061	181.64	75.163	7.142	9	0.333	1.464	CC(NC(C1C=C(C2N(C)C1)c(c(c3[nH]c4)c4C2)ccc3)=O)CO	Non-Nephrotoxic	0	1	0	0	1	4	0	0	611.676	302.388	104.309	204.979	0	1073.24	3	6.2	0	0.0175562	0.828787	36.186	11.026	19.077	14.256	1.522	-4.632	-0.291	-4.398	0	0	6	-0.209	3	76.294	0	18.144	75.163	5
Ergotamine	7	581.67	-5.242	107.688	112.364	130.046	11.692	3	0.326	2.967	CC1(NC(C2C=C(C3N(C)C2)c(c(c4[nH]c5)c5C3)ccc4)=O)OC(O)(N6C1=O)C(N7C(=O)C6Cc8ccccc8)CCC7	Non-Nephrotoxic	1	1	0	0	2	5	1	0	898.61	414.764	110.305	373.541	0	1703.74	2.25	10.75	0	0.0179444	0.767709	62.387	18.149	30.007	20.707	3.192	-5.049	-0.587	-3.819	0	0	7	0.195	2	69.38	0	37.204	130.046	10
Estomycin	14	615.634	2	0.001	0.004	330.201	8.68	30	0.548	-11.488	C1C(N)C(OC2OC(CO)C(O)C(O)C2N)C(OC3OC(CO)C(OC4OC(CN)C(O)C(O)C4N)C3O)C(O)C1N	Non-Nephrotoxic	13	5	0	0	0	22	3	-2	846.292	362.759	483.533	0	0	1647.75	18	28.8	0	0.14438	0.797209	45.663	20.988	55.505	54.922	-8.956	-8.444	-5.038	-12.444	0	0	14	-2.3	1	0	0	0	330.201	19
Etomidate	2	244.293	-3.686	1168.18	2214.3	48.944	4.693	16	0.222	2.405	CCOC(c1n(C(c2ccccc2)C)cnc1)=O	Non-Nephrotoxic	0	0	0	0	0	4	0	0	525.191	219.559	68.614	237.018	0	879.809	0	3.5	0	0	0.845487	28.751	8.457	11.186	5.627	3.127	-5.163	-0.317	-1.565	0	0	2	0.066	3	100	0	0	48.944	4
Ezetimibe	3	409.432	-6.379	764.501	501.595	73.734	9.655	29	0.167	4.631	c1c(C2N(c3ccc(F)cc3)C(=O)C2CCC(O)c4ccc(F)cc4)ccc(O)c1	Non-Nephrotoxic	0	0	0	0	0	6	1	-1	682.994	79.519	136.618	373.226	93.631	1251.15	2	4.45	0	0.0092142	0.822158	43.629	13.284	21.074	10.853	4.948	-6.19	-0.916	-2.147	0	0	3	0.835	1	100	93.631	0	73.734	4
Fenoldopam	5	305.76	-2.441	46.786	53.24	80.11	9.899	1	0.19	1.285	C1c(c2C(c3ccc(O)cc3)CNC1)c(Cl)c(O)c(O)c2	Non-Nephrotoxic	0	1	0	0	0	3	0	0	517.55	115.409	175.742	170.052	56.347	901.945	4	3.75	0	0.0144913	0.8723	29.64	10.39	18.436	12.227	1.467	-5.135	-0.62	-5.934	0	0	5	-0.005	3	66.432	0	0	80.11	4
Fesoterodine	6	411.583	-4.674	297.6	569.119	55.057	10.602	22	0.433	4.149	CC(C(Oc1ccc(CO)cc1[C@@H](c2ccccc2)CCN(C(C)C)C(C)C)=O)C	Non-Nephrotoxic	0	1	0	0	0	11	1	1	754.292	469.894	67.236	217.163	0	1428.6	1	6.2	0	0.0082196	0.813267	46.029	13.707	19.705	8.614	4.923	-6.315	-0.379	-3	0	0	6	0.811	3	100	0	0	55.057	4
Flavoxate	2	391.466	-4.441	304.817	581.876	66.793	8.291	12	0.276	4.249	CC(C(=O)c1c(c(C(OCCN2CCCCC2)=O)ccc1)O3)=C3c4ccccc4	Non-Nephrotoxic	0	1	0	0	0	4	1	1	712.266	345.512	66.221	300.534	0	1278.67	0	6.5	0	0	0.799886	45.32	12.725	18.473	9.448	3.838	-6.929	0.031	-3.36	0	0	2	0.421	3	100	0	0	66.793	5
Flumethasone	4	410.457	-3.889	117.531	147.208	109.662	11.989	4	0.552	1.546	CC1C(O)(C(CO)=O)C(C)(C2C1)CC(O)C(F)(C23)C(C)(C(=C4)C(F)C3)C=CC4=O	Non-Nephrotoxic	0	0	0	0	0	5	1	-2	613.154	299.065	192.763	71.094	50.232	1159.12	3	8.15	0	0.0230223	0.870325	37.702	11.251	22.598	14.326	1.944	-3.969	-1.311	-4.342	0	0	4	0.035	3	77.131	50.232	0	109.662	5
Fluticasone	3	444.508	-6.191	1086.14	529.524	86.923	11.668	4	0.533	3.04	CC1C(O)(C(SCF)=O)C(C)(C2C1)CC(O)C(F)(C23)C(C)(C(=C4)C(F)C3)C=CC4=O	Non-Nephrotoxic	0	0	0	0	0	4	1	-1	684.065	362.303	134.136	70.798	116.828	1254.06	2	6.45	0	0.0133345	0.822143	42.141	11.38	21.229	11.2	3.927	-4.748	-0.714	-3.358	0	0	3	0.572	3	100	89.523	0	86.923	4
Folliculinum	4	270.371	-3.977	581.822	1161.9	49.802	10.25	14	0.55	3.938	CC1(C(=O)CC2)C2C3C(c4c(cc(O)cc4)CC3)CC1	Non-Nephrotoxic	0	0	0	0	0	1	0	0	510.937	300.691	98.147	112.099	0	904.849	1	2.75	0	0.0053823	0.885487	30.487	8.452	13.465	6.332	3.13	-3.92	-0.331	-2.837	0	0	4	0.515	3	100	0	0	49.802	2
Fuyosyosin	3	343.895	-5.182	3101.39	2160.06	11.292	9.453	7	0.375	3.495	CC(OCCC1N(C)CCC1)(c2ccc(Cl)cc2)c3ccccc3	Non-Nephrotoxic	1	1	0	0	0	6	0	2	648.528	301.311	6.151	269.542	71.524	1167.16	0	2.75	0	0	0.826653	39.277	11.505	14.007	4.565	5.589	-6.349	0.716	-2.17	0	0	3	1.016	3	100	0	0	11.292	2
Glimepiride	4	490.616	-7.024	49.872	53.968	151.049	5.225	16	0.382	3.814	CCC(C(=O)N(C(NCCc1ccc(S(NC(NC2CCC(C)CC2)=O)(=O)=O)cc1)=O)C3)=C3C	Non-Nephrotoxic	1	0	0	0	2	7	0	-2	853.851	557.501	203.181	91.405	1.765	1562.73	1	6	0	0.007027	0.762731	52.765	15.306	23.64	12.742	4.036	-3.058	-2.182	-4.27	0	0	4	0.729	1	81.582	0	42.336	151.049	9
Glipizide	4	445.535	-6.493	35.418	63.302	151.185	5.159	15	0.29	2.002	Cc1ncc(C(NCCc2ccc(S(NC(NC3CCCCC3)=O)(=O)=O)cc2)=O)nc1	Non-Nephrotoxic	1	0	0	0	1	7	0	-2	821.396	397.719	217.663	204.287	1.728	1430.3	2	8	0	0.0137737	0.747419	48.543	15.299	24.14	15.044	2.855	-5.219	-2.452	-4.139	0	0	4	0.239	1	75.906	0	16.38	151.185	9
Glycine	3	75.067	0.359	6.372	13.006	78.636	4.137	4	0.2	-3.629	C(N)C(O)=O	Non-Nephrotoxic	8	1	0	1	0	2	0	-1	233.166	55.77	177.396	0	0	314.342	3	3	0	0.0222852	0.958888	5.142	3.092	8.02	8.394	-3.008	-1.116	-0.445	-6.659	0	0	3	-1.106	1	29.275	0	0	78.636	3
Granisetron	1	312.414	-3.29	514.428	944.296	50.969	10.496	2	0.435	0.842	CN(C1CCC2)C2CC(NC(c3c(c4n(C)n3)cccc4)=O)C1	Non-Nephrotoxic	0	1	0	0	0	2	0	1	577.709	369.429	44.046	164.233	0	1032.07	1	5.5	0	0.0095204	0.854924	35.433	9.521	15.515	8.967	2.448	-5.389	0.44	-3.623	0	0	1	0.286	3	94.529	0	0	50.969	5
Herplex	3	354.101	-2.11	99.538	86.71	125.635	7.704	6	0.294	-1.385	C1C(N2C(=O)NC(=O)C(I)=C2)OC(CO)C1O	Non-Nephrotoxic	0	0	0	0	0	3	0	-2	440.7	125.873	217.002	15.412	82.413	741.613	3	8.6	0	0.0338	0.899098	21.746	8.133	17.389	14.592	-0.625	-3.238	-1.205	-5.177	0	0	3	-0.745	2	57.976	0	0	125.635	7
Hexachlorophene	3	406.907	-6.082	10000	3848.84	34.233	6.788	17	0.048	7.286	c1c(Cl)c(Cl)c(Cc2c(Cl)c(Cl)cc(Cl)c2O)c(O)c1Cl	Non-Nephrotoxic	2	0	0	0	0	4	0	2	536.594	25.708	43.295	114.145	353.446	929.946	2	1.5	0	0.0039533	0.858666	29.584	10.912	14.183	5.73	5.39	-4.363	0.798	-1.531	0	0	3	0.548	3	100	0	0	34.233	2
Imiquimod	0	240.307	-3.308	524.675	1055.92	52.776	6.673	16	0.222	2.758	CC(Cn1c2c(c(N)nc(c23)cccc3)nc1)C	Non-Nephrotoxic	1	0	0	0	0	3	0	0	478.47	177.247	102.528	198.696	0	818.155	2	3	0	0.0088671	0.884167	26.56	8.469	13.293	8.142	2.488	-4.354	-0.492	-2.421	0	0	0	0.078	3	95.633	0	0	52.776	4
Isoprenaline	4	211.26	-0.889	40.117	89.129	77.828	9.856	11	0.333	-0.158	CC(NCC(O)c1ccc(O)c(O)c1)C	Non-Nephrotoxic	0	1	0	0	0	7	0	-1	473.023	208.647	152.144	112.233	0	774.456	4	4.7	0	0.0198722	0.862211	21.417	8.085	14.774	11.6	0.194	-5.023	-0.824	-5.319	0	0	4	-0.566	2	62.982	0	0	77.828	4
Isoxsuprine	4	301.385	-2.078	164.979	329.738	59.835	9.96	11	0.273	1.818	CC(NC(C(O)c1ccc(O)cc1)C)COc2ccccc2	Non-Nephrotoxic	0	1	0	0	0	9	0	0	568.933	187.241	92.231	289.46	0	1034.37	3	4.7	0	0.0143086	0.869406	32.227	11.266	17.044	10.723	2.663	-5.752	-0.394	-3.398	0	0	4	0.048	3	87.609	0	0	59.835	4
Ivabradine	9	468.592	-3.979	557.624	581.329	64.817	8.804	2	0.412	2.845	CN(CC1c(c2C1)cc(OC)c(OC)c2)CCCN3C(=O)Cc(c4CC3)cc(OC)c(OC)c4	Non-Nephrotoxic	1	1	0	0	1	10	0	1	834.26	680.792	40.63	112.838	0	1532.51	0	8	0	0	0.770548	49.834	13.731	19.707	10.705	4.096	-5.135	-0.097	-2.973	0	0	9	0.181	3	100	0	30.538	64.817	7
Ketamine	3	237.728	-2.266	1108.92	1111.87	31.502	7.568	2	0.375	2.557	CNC1(c2c(Cl)cccc2)C(=O)CCCC1	Non-Nephrotoxic	0	1	0	0	0	1	0	2	449.727	223.618	36.565	142.648	46.896	775.918	1	3	0	0.0066707	0.908015	25.618	7.461	11.154	6.236	2.353	-4.427	0.721	-3.657	0	0	3	0.13	3	95.243	0	0	31.502	2
Ketoconazole	1	531.438	-4.345	3881.07	887.844	69.244	6.734	27	0.278	3.882	CC(N1CCN(c2ccc(OCC3OC(c4ccc(Cl)cc4Cl)(Cn5cncc5)OC3)cc2)CC1)=O	Non-Nephrotoxic	0	0	0	0	1	5	1	-1	844.048	318.226	81.765	324.26	119.796	1549.43	0	8.25	0	0	0.767206	55.74	16.538	23.713	14.108	4.365	-5.471	-0.37	-1.404	0	0	1	0.375	3	92.313	0	34.194	69.244	8
Kinetin	3	215.214	-2.163	467.012	948.091	73.4475	10.042	11	0.062	0.873	c1cc(CNc2c3c(nc[nH]3)ncn2)oc1	Non-Nephrotoxic	0	0	0	0	0	3	0	0	428.036	47.231	107.369	273.437	0	696.204	2	4.5	0	0.0148678	0.887514	22.393	7.817	12.604	10.039	1.282	-4.656	-0.526	-2.247	0	0	3	-0.417	3	87.75	0	0	73.381	6
Lactulose	7	342.299	-0.352	4.952	14.127	191.726	11.229	11	0.522	-4.311	C(O)C1OC(OC2C(O)C(O)(CO)OC2CO)C(O)C(O)C1O	Non-Nephrotoxic	2	0	0	0	0	13	2	-2	540.538	240.437	300.101	0	0	962.394	8	16.8	0	0.0879079	0.872116	24.014	11.159	28.149	28.458	-3.584	-3.601	-2.851	-5.802	0	0	7	-1.299	1	0.629	0	0	191.726	11
Lidocaine	5	234.341	-1.763	669.685	1205.27	34.161	7.962	3	0.412	2.05	CCN(CC(Nc1c(C)cccc1C)=O)CC	Non-Nephrotoxic	0	1	0	0	0	5	0	1	504.719	344.88	32.871	126.968	0	882.184	1	4.5	0	0.0089158	0.881363	27.153	7.856	11.782	6.815	2.261	-4.783	0.379	-3.261	0	0	5	-0.035	3	95.331	0	0	34.161	3
Lincocin	7	406.536	-0.386	38.827	31.992	125.944	7.59	6	0.63	-0.357	CCCC1CN(C)C(C(NC(C(O)C)C2OC(SC)C(O)C(O)C2O)=O)C1	Non-Nephrotoxic	0	1	0	0	1	11	0	-2	659.879	447.571	174.001	0	38.307	1250.53	5	13.5	0	0.0457461	0.850674	36.829	12.46	26.211	22.908	0.154	-3.3	-1.21	-5.733	0	0	7	-1.091	2	54.785	0	29.863	125.944	8
Lisuride	5	338.452	-3.879	306.024	391.324	55.718	7.437	10	0.36	2.582	CCN(C(NC1C=C(C2N(C)C1)c(c(c3[nH]c4)c4C2)ccc3)=O)CC	Non-Nephrotoxic	0	1	0	0	1	3	0	1	638.798	373.883	66.053	198.861	0	1141.5	2	4	0	0.0088555	0.826897	39.502	11.137	17.581	10.882	3.21	-4.633	0.137	-3.811	0	0	5	0.427	3	92.144	0	21.845	55.718	5
Lubiprostone	3	390.467	-6.445	47.89	51.773	104.543	4.772	21	0.667	2.399	CCCCC(F)(F)C1(O)OC2C(C(CCCCCCC(O)=O)C(=O)C2)CC1	Non-Nephrotoxic	0	0	0	1	0	12	2	-2	772.677	545.413	177.728	0	49.536	1333.98	2	5.5	0	0.0100665	0.75846	39.527	12.228	18.881	8.505	4.641	-3.633	-2.098	-3.643	0	0	3	0.416	1	84.798	49.536	0	104.543	5
Mafenide	3	186.228	-0.017	12.635	29.978	92.705	10.157	9	0.083	-1.133	c1c(CN)ccc(S(N)(=O)=O)c1	Non-Nephrotoxic	0	1	0	0	0	4	0	-1	384.78	48.787	202.045	132.17	1.778	605.117	4	5.5	0	0.0285877	0.899177	16.757	7.09	14.661	13.313	-1.131	-4.52	-0.941	-6.456	0	0	3	-0.766	2	46.756	0	0	92.705	4
Mebeverine	5	429.555	-3.928	386.904	725.511	61.982	9.51	3	0.387	3.488	CCN(C(Cc1ccc(OC)cc1)C)CCCCOC(c2ccc(OC)c(OC)c2)=O	Non-Nephrotoxic	0	1	0	0	0	13	1	1	755.611	503.007	56.117	196.487	0	1434.28	0	6.25	0	0	0.813998	44.775	13.304	17.856	6.544	4.923	-6.205	-0.386	-2.676	0	0	5	0.558	3	100	0	0	61.982	6
Mecamylamine	1	167.294	-1.562	1230.52	2116.07	9.82	11.353	5	0.917	0.954	CC1(C)C(NC)(C)C(CC12)CC2	Non-Nephrotoxic	3	1	0	0	0	1	0	2	390.283	383.19	7.094	0	0	668.012	1	1	0	0.0025622	0.946908	19.938	5.188	7.442	2.936	2.404	-3.117	0.849	-3.617	0	0	1	0.174	3	100	0	0	9.82	1
Metformin	2	129.164	-0.446	92.197	211.332	95.242	7.049	4	0.222	-0.742	CN(C(N=C(N)N)=N)C	Non-Nephrotoxic	2	0	1	0	0	4	0	-2	338.041	157.109	176.203	4.729	0	514.211	5	3.5	0	0.0231517	0.91824	11.902	5.419	12.605	11.651	-0.741	-2.878	-1.071	-6.429	0	0	2	-0.915	2	64.218	0	0	95.242	5
Metoclopramide	3	299.8	-2.709	366.79	317.701	71.871	9.082	3	0.35	0.356	CCN(CCNC(c1c(OC)cc(N)c(Cl)c1)=O)CC	Non-Nephrotoxic	0	1	0	0	0	8	0	0	598.985	368.752	93.935	69.769	66.529	1021.02	2.5	6.25	0	0.0164981	0.818662	30.237	9.829	15.998	10.35	2.711	-5.525	-0.291	-4.299	0	0	3	-0.176	3	87.6	0	0	71.871	5
Metolazone	2	365.834	-3.76	167.363	196.797	103.715	10.001	19	0.125	2.464	CC1N(c2c(C)cccc2)C(=O)c(c3N1)cc(S(N)(=O)=O)c(Cl)c3	Non-Nephrotoxic	0	0	0	0	0	2	0	-2	584.198	142.623	179.467	208.732	53.376	1028.12	3	8.5	0	0.0252011	0.843269	35.7	11.551	21.685	16.109	1.243	-5.064	-1.109	-3.9	0	0	2	-0.217	3	75.282	0	0	103.715	6
Metyrosine	3	195.218	-0.765	7.99	16.035	90.333	10.072	12	0.214	-1.537	CC(N)(C(O)=O)Cc1ccc(O)cc1	Non-Nephrotoxic	0	1	0	1	0	5	0	-1	402.263	102.489	167.81	131.964	0	668.585	4	3.75	0	0.0186445	0.919233	18.653	7.682	14.092	11.175	-1.434	-2.387	-0.663	-5.73	0	0	3	-0.748	2	40.117	0	0	90.333	4
Mexiletine	5	179.261	-1.325	551.527	1007.13	32.032	8.578	12	0.385	1.388	Cc1cccc(C)c1OCC(N)C	Non-Nephrotoxic	1	1	0	0	0	4	0	1	428.538	259.915	41.096	127.527	0	710.361	2	1.75	0	0.0057752	0.898453	20.924	6.553	9.557	5.668	2.148	-4.509	0.382	-3.506	0	0	5	-0.077	3	93.274	0	0	32.032	2
Midodrine	7	254.285	-0.223	46.106	61.978	100.32	7.757	16	0.278	-0.594	COc1ccc(OC)c(C(O)CNC(CN)=O)c1	Non-Nephrotoxic	0	1	0	0	1	8	0	-1	523.993	285.292	146.248	92.454	0	869.898	4	6.7	0	0.0255728	0.841043	24.405	8.774	16.481	15.284	-0.404	-3.897	-0.899	-5.184	0	0	7	-0.94	2	56.656	0	26.846	100.32	6
Mifepristone	8	429.601	-8.183	809.947	1577.92	51.459	5.222	23	0.5	5.533	CC#CC1(O)C2(C)C(C(C(=C3C4=CC(=O)CC3)C(c5ccc(N(C)C)cc5)C2)CC4)CC1	Non-Nephrotoxic	2	0	0	0	0	3	0	0	755.874	544.29	84.131	127.453	0	1413.21	1	3.75	0	0.0049611	0.805724	49.694	13.083	20.276	7.474	6.176	-5.283	-0.481	-2.333	0	0	8	1.62	1	100	0	0	51.459	3
Miglitol	6	207.226	0.322	8.829	21.969	110.512	6.969	2	0.571	-2.489	C1N(CCO)C(CO)C(O)C(O)C1O	Non-Nephrotoxic	1	1	0	0	0	8	0	-2	408.996	192.715	216.282	0	0	679.644	5	10.5	0	0.0574057	0.914043	15.909	7.387	17.827	18.075	-2.361	-3.649	-1.246	-6.8	0	0	6	-0.991	2	37.135	0	0	110.512	6
Miglustat	5	219.28	-0.087	29.337	66.723	87.956	7.155	5	0.667	-0.764	CCCCN1C(CO)C(O)C(O)C(O)C1	Non-Nephrotoxic	0	1	0	0	0	8	0	-1	465.958	300.554	165.404	0	0	781.057	4	8.8	0	0.0377717	0.880252	19.967	7.57	16.343	14.727	-1.091	-4.196	-0.943	-5.862	0	0	5	-0.909	2	53.21	0	0	87.956	5
Milrinone	3	211.223	-3.207	85.056	196.143	80.517	8.377	3	0.062	0.357	CC(NC(=O)C(C#N)=C1)=C1c2ccncc2	Non-Nephrotoxic	0	0	0	0	0	2	0	-2	456.017	78.255	179.619	198.143	0	733.271	1	5.5	0	0.012061	0.862371	23.8	7.774	13.379	9.827	0.624	-4.704	-1.167	-3.94	0	0	3	-0.471	3	71.635	0	0	80.517	4
Minoxidil	0	209.25	-1.979	104.112	236.483	87.508	7.978	10	0.333	0.119	C1CCN(C(C=C(N)N(O)C2=N)=N2)CC1	Non-Nephrotoxic	1	0	0	0	0	3	1	-2	430.997	219.012	171.053	40.931	0	711.679	4	5.2	0	0.0241301	0.894431	20.792	7.295	15.409	12.517	0.141	-3.435	-1.043	-4.24	0	0	0	-0.527	3	70.255	0	0	87.508	6
Molindone	6	276.378	-2.444	539.82	987.34	50.547	6.568	10	0.55	2.027	CCc1c2c(CCC(CN3CCOCC3)C2=O)[nH]c1C	Non-Nephrotoxic	0	1	0	0	0	3	0	1	541.907	486.033	42.005	13.869	0	954.633	1	5.7	0	0.0105184	0.865229	30.257	7.744	13.472	7.821	2.112	-4.505	0.407	-4.019	0	0	6	0.009	3	92.91	0	0	50.547	4
Monobenzone	3	200.237	-3.592	1624.78	3004.69	30.131	10.286	11	0.067	3.154	c1ccc(COc2ccc(O)cc2)cc1	Non-Nephrotoxic	1	0	0	0	0	4	0	0	456.01	29.206	54.635	372.169	0	732.722	1	1.5	0	0.0032894	0.861954	24.155	8.111	9.742	5.779	3.275	-5.541	-0.168	-0.831	0	0	3	0.132	3	100	0	0	30.131	2
Moxonidine	2	241.68	-3.236	2379.78	1940.8	66.319	7.111	12	0.25	0.598	Cc1nc(Cl)c(NC(NCC2)=N2)c(OC)n1	Non-Nephrotoxic	0	0	1	0	0	3	0	0	476.902	301.117	74.651	33.424	67.709	777.267	2	4.5	0	0.0133444	0.857267	23.345	7.005	12.216	8.326	1.947	-4.001	-0.128	-4.552	0	0	2	-0.248	3	100	0	0	66.319	6
Mupirocin	7	500.628	-5.19	6.303	14.138	165.548	4.776	31	0.629	1.29	CC(C(O)C)C1OC1CC2C(O)C(O)C(CC(C)=CC(OCCCCCCCCC(O)=O)=O)OC2	Non-Nephrotoxic	2	0	0	1	0	19	2	-2	907.577	662.433	237.174	7.97	0	1671.76	3	11.8	0	0.0225195	0.750579	48.626	16.521	26.909	15.396	3.438	-3.798	-3.388	-4.038	0	0	7	-0.231	1	54.706	0	0	165.548	9
Nabilone	4	372.547	-7.076	698.23	1375.47	55.95	9.702	13	0.63	6.055	CCCCCCC(c1cc(c2c(O)c1)OC(C)(C)C(C23)CCC(=O)C3)(C)C	Non-Nephrotoxic	1	0	0	0	0	7	1	-1	725.601	598.448	90.42	36.733	0	1323.58	1	3.5	0	0.0048236	0.803464	42.672	11.673	17.254	5.698	5.557	-4.887	-0.792	-2.384	0	0	4	1.251	1	100	0	0	55.95	3
Nadolol	7	309.405	-1.773	62.674	134.674	83.157	9.603	3	0.5	0.014	CC(NCC(O)COc1c2c(CC(O)C(O)C2)ccc1)(C)C	Non-Nephrotoxic	0	1	0	0	0	9	0	-1	627.138	376.656	133.24	117.242	0	1088.78	4	6.85	0	0.0218453	0.816133	32.76	10.977	19.256	13.553	0.724	-5.792	-0.914	-4.761	0	0	7	-0.228	2	69.293	0	0	83.157	5
Naftifine	3	287.404	-3.392	1454.79	2470.59	3.324	7.986	2	0.136	4.759	CN(Cc1c(c2ccc1)cccc2)CC=Cc3ccccc3	Non-Nephrotoxic	2	1	0	0	0	5	0	1	538.563	147.527	0	391.036	0	990.4	0	2	0	0	0.892213	34.006	10.336	12.016	4.542	4.652	-5.867	-0.427	-1.725	0	0	3	0.746	3	100	0	0	3.324	1
Nalbuphine	5	357.449	-2.624	87.799	183.962	72.908	9.397	16	0.577	1.949	C1CC(CN2C3C(O)(C(c(c45)c(ccc4O)C3)(C6O5)CC2)CCC6O)C1	Non-Nephrotoxic	0	1	0	0	0	5	0	0	579.557	378.69	118.957	81.909	0	1085.37	3	5.95	0	0.017782	0.881293	34.854	10.499	19.114	11.632	2.113	-4.57	-0.36	-5.006	0	0	5	0.182	3	79.852	0	0	72.908	5
Natamycin	9	665.733	-2.569	0.253	0.656	235.27	7.817	29	0.447	-2.476	CC1OC(=O)C=CC2C(O2)CC(O)CC(O)(OC3CC(OC4OC(C)C(O)C(N)C4O)C=CC=CC=CC=CC1)CC(O)C3C(O)=O	Non-Nephrotoxic	6	1	0	1	0	26	4	-2	949.05	560.481	314.179	74.391	0	1939.2	6	16.7	0	0.0431025	0.792424	55.469	20.107	37.365	24.148	-0.046	-4.164	-3.941	-6.614	0	0	9	-0.724	1	0	0	0	235.27	14
Nicardipine	8	479.532	-4.123	47.542	104.293	115.881	7.218	27	0.229	3.252	CC(NC(C)=C(C(OCCN(Cc1ccccc1)C)=O)C2c3cccc([N+]([O-])=O)c3)=C2C(OC)=O	Non-Nephrotoxic	0	1	0	0	0	8	2	0	729.848	375.45	144.948	209.45	0	1425.84	0	6.5	0	0	0.839423	47.772	13.878	21.115	8.524	4.147	-5.855	-0.892	-4.748	0	0	8	0.679	3	87.349	0	0	115.881	9
Norepinephrine	5	169.18	0.591	11.362	27.744	92.296	9.85	11	0.167	-0.971	c1c(C(O)CN)cc(O)c(O)c1	Non-Nephrotoxic	1	1	0	0	0	6	0	-2	373.802	55.423	205.593	112.786	0	590.285	5	4.2	0	0.0251242	0.910398	14.694	7.14	14.445	12.921	-1.062	-4.246	-1.053	-6.398	0	0	5	-0.881	2	46.554	0	0	92.296	4
Ondansetron	3	293.368	-4.292	1775.49	3261.68	41.407	7.326	22	0.273	2.693	Cc1n(CC2C(=O)c3c(n(C)c(c34)cccc4)CC2)ccn1	Non-Nephrotoxic	0	0	0	0	0	2	0	1	540.018	244.686	50.876	244.455	0	967.868	0	3.5	0	0	0.876263	33.63	9.379	13.163	6.034	3.839	-4.7	0.001	-1.404	0	0	3	0.407	3	100	0	0	41.407	4
Oxprenolol	5	265.352	-1.974	439.438	816.209	48.737	9.439	3	0.368	1.054	CC(NCC(O)COc1c(OCC=C)cccc1)C	Non-Nephrotoxic	0	1	0	0	0	10	0	1	615.373	360.975	50.722	203.675	0	1019.36	2	4.7	0	0.0108013	0.795996	30.165	9.847	13.454	8.283	2.194	-6.53	-0.174	-2.839	0	0	5	-0.006	3	91.91	0	0	48.737	4
Oxybutynin	5	357.492	-3.051	328.332	623.288	50.696	11.946	11	0.5	3.641	CCN(CC#CCOC(C(O)(c1ccccc1)C2CCCCC2)=O)CC	Non-Nephrotoxic	0	1	0	0	0	10	0	1	623.102	422.186	63.072	137.844	0	1202.48	1	4.75	0	0.0076231	0.877656	36.865	11.079	16.081	6.523	4.063	-4.895	-0.187	-3.299	0	0	5	0.559	3	100	0	0	50.696	4
Palonosetron	3	296.411	-2.651	465.365	860.666	35.898	9.766	13	0.545	1.505	C1Cc(c(c2C(=O)N(C3C(CCN4C3)CC4)C5)C5C1)ccc2	Non-Nephrotoxic	0	1	0	0	0	0	0	2	542.038	374.262	48.293	119.482	0	978.221	0	5	0	0	0.879212	34.135	8.59	13.969	7.09	2.521	-4.782	0.545	-4.051	0	0	3	0.12	3	94.233	0	0	35.898	3
Papaverine	6	339.39	-5.114	4983.31	8474.25	41.827	6.392	13	0.2	3.524	COc1ccc(Cc2c(c3ccn2)cc(OC)c(OC)c3)cc1OC	Non-Nephrotoxic	0	0	0	0	0	6	0	1	631.576	397.115	7.149	227.312	0	1103.45	0	4	0	0	0.817665	36.324	10.099	12.939	5.45	4.763	-5.566	0.131	-0.274	0	0	6	0.497	3	100	0	0	41.827	5
Penbuterol	5	291.433	-3.526	640.626	1156.8	35.261	9.51	3	0.571	2.426	CC(NCC(O)COc1c(C2CCCC2)cccc1)(C)C	Non-Nephrotoxic	0	1	0	0	0	7	0	1	605.386	422.209	34.751	148.426	0	1077.85	2	3.45	0	0.0080594	0.83979	33.904	9.971	14.616	7.205	3.811	-5.558	0.212	-3.028	0	0	5	0.507	3	100	0	0	35.261	3
Pentazocine	7	285.428	-3.967	396.831	742.718	26.676	10.102	10	0.524	3.237	CC(C1(C)c2c(ccc(O)c2)C3)C3N(CC=C(C)C)CC1	Non-Nephrotoxic	0	1	0	0	0	3	0	1	570.831	403.293	55.043	112.495	0	1017.47	1	2.75	0	0.0048175	0.85705	33.713	9.102	13.678	5.744	3.731	-5.108	0.282	-3.912	0	0	7	0.733	3	100	0	0	26.676	2
Perhexiline	0	277.492	-4.452	1086.35	1885.64	11.936	10.518	14	0.95	4.519	C1CCC(C(C2CCCCC2)CC3NCCCC3)CC1	Non-Nephrotoxic	3	1	0	0	0	4	0	2	582.305	569.931	12.374	0	0	1059.02	1	1.5	0	0.002576	0.862879	33.659	8.416	12.293	3.265	4.675	-4.477	0.61	-3.426	0	0	0	1.048	3	100	0	0	11.936	1
Phenoxybenzamine	3	303.831	-3.919	2693.47	2470.59	9.637	6.582	3	0.286	4.565	CC(N(Cc1ccccc1)CCCl)COc2ccccc2	Non-Nephrotoxic	1	1	0	0	0	7	0	0	596.872	172.236	0	375.803	48.834	1043.02	0	2.75	0	0	0.833322	34.682	10.872	12.171	4.893	5.241	-6.747	-0.721	-1.586	0	0	3	0.613	3	100	0	0	9.637	2
Phentermine	2	149.235	-0.786	617.413	1117.97	22.594	9.942	3	0.364	0.842	CC(N)(Cc1ccccc1)C	Non-Nephrotoxic	1	1	0	0	0	3	0	2	378.884	166.438	36.315	176.131	0	622.016	2	1	0	0.0037326	0.930093	18.495	6.236	8.531	5.328	1.803	-4.229	0.501	-3.343	0	0	2	-0.179	3	92.064	0	0	22.594	1
Phentolamine	5	281.357	-4.477	771.961	1509.33	51.533	9.62	12	0.19	2.727	Cc1ccc(N(c2cccc(O)c2)CC(NCC3)=N3)cc1	Non-Nephrotoxic	0	0	1	0	0	5	0	0	568.333	240.463	86.166	241.704	0	971.015	2	3.25	0	0.0080871	0.83441	31.804	9.941	14.65	8.345	3.493	-5.364	-0.563	-3.839	0	0	5	0.336	3	100	0	0	51.533	4
Pimecrolimus	10	810.463	-5.398	1005.19	968.44	152.161	9.994	34	0.625	5.971	CCC1C(=O)CC(O)C(C)C(C(C)=CC2CC(OC)C(Cl)CC2)OC(=O)C(N3C(=O)C(=O)C(O)(OC4C(OC)CC(C)CC(C)=C1)C(C)CC4OC)CCCC3	Non-Nephrotoxic	9	0	0	0	0	23	6	-2	1091.26	925.476	106.488	0.343	58.954	2364.15	0	15.3	0	0	0.786478	73.694	20.666	34.201	13.089	6.756	-4.989	-1.826	-1.273	0	0	10	0.412	1	81.074	0	0	152.161	12
Pindolol	3	248.324	-3.687	210.487	413.094	54.885	9.111	3	0.333	0.728	CC(NCC(O)COc1c2c([nH]cc2)ccc1)C	Non-Nephrotoxic	0	1	0	0	0	7	0	0	542.472	242.385	81.91	218.178	0	908.153	3	3.95	0	0.0126119	0.836039	27.779	9.348	14.427	9.806	1.76	-5.952	-0.241	-3.651	0	0	3	-0.107	3	84.072	0	0	54.885	4
Pioglitazone	6	356.439	-5.448	533.889	646.577	90.778	6.348	19	0.24	3.949	CCc1ccc(CCOc2ccc(CC3SC(=O)NC3=O)cc2)nc1	Non-Nephrotoxic	0	0	0	0	0	7	0	-2	651.226	258.43	124.99	224.396	43.41	1141.91	1	4.75	0	0.0072939	0.811311	37.193	11.814	16.785	8.277	4.019	-5.655	-1.018	-2.361	0	0	6	0.497	3	100	0	0	90.778	5
Prasugrel	6	373.441	-3.409	651.837	551.499	64.18	4.269	9	0.308	3.801	CC(Oc1sc2c(CN(C(C(C3CC3)=O)c4c(F)cccc4)CC2)c1)=O	Non-Nephrotoxic	0	1	0	0	0	5	3	1	651.518	326.802	68.676	191.186	64.854	1172.82	0	6.5	0	0	0.825517	39.398	11.036	16.72	8.377	3.25	-5.993	0.148	-3.694	0	0	6	0.072	3	95.044	26.891	0	64.18	4
Procaine	2	236.313	-1.425	110.515	227.606	64.017	9.239	3	0.353	0.721	CCN(CCOC(c1ccc(N)cc1)=O)CC	Non-Nephrotoxic	0	1	0	0	0	7	1	1	528.073	275.95	109.208	142.915	0	886.339	1.5	5	0	0.0115964	0.845028	26.187	8.484	13.056	8.283	1.308	-5.447	-0.479	-4.419	0	0	2	-0.218	3	76.795	0	0	64.017	4
Promethazine	5	284.418	-3.857	2340.48	2470.59	5.052	8.985	3	0.25	1.184	CC(N(C)C)CN1c(c2Sc(c13)cccc3)cccc2	Non-Nephrotoxic	2	1	0	0	0	3	0	1	510.226	207.264	0	265.265	37.697	919.123	0	2.5	0	0	0.896021	31.236	9.072	11.301	4.565	4.635	-5.206	-0.536	-2.36	0	0	5	0.49	3	100	0	0	5.052	2
Propoxyphene	4	339.477	-4.769	940.154	1649.63	29.644	9.195	8	0.36	4.678	CCC(OC(C(CN(C)C)C)(c1ccccc1)Cc2ccccc2)=O	Non-Nephrotoxic	0	1	0	0	0	8	1	1	630.794	326.78	18.498	285.517	0	1181.2	0	4	0	0	0.856696	38.708	11.353	14.55	5.48	4.195	-5.939	0.312	-2.149	0	0	4	0.637	3	100	0	0	29.644	3
Propranolol	3	259.347	-3.568	410.78	766.841	40.127	9.075	3	0.316	1.392	CC(NCC(O)COc1c(c2ccc1)cccc2)C	Non-Nephrotoxic	0	1	0	0	0	7	0	1	568.099	240.589	53.58	273.931	0	959.838	2	3.95	0	0.009833	0.828335	30.38	9.811	13.804	8.59	3.089	-6.342	0.02	-2.933	0	0	3	0.107	3	96.663	0	0	40.127	3
Prostacycline	6	352.47	-5.116	21.102	43.238	99.906	4.72	20	0.6	1.434	CCCCCC(O)C=CC1C2C(OC(=CCCCC(O)=O)C2)CC1O	Non-Nephrotoxic	0	0	0	1	0	13	0	-2	738.692	532.272	185.978	20.442	0	1278.05	3	6.15	0	0.0144202	0.771023	36.842	12.368	19.366	10.485	3.631	-3.527	-2.306	-3.627	0	0	6	0.041	2	77.482	0	0	99.906	5
Prostaglandin	7	354.486	-4.189	9.005	19.665	114.713	4.79	19	0.6	1.543	CCCCCC(O)C=CC1C(CC=CCCCC(O)=O)C(O)CC1O	Non-Nephrotoxic	0	0	0	1	0	15	0	-2	735.384	497.961	222.06	15.363	0	1304.83	4	7.1	0	0.0193096	0.78527	36.58	13.015	21.587	12.647	3.004	-3.272	-2.741	-4.118	0	0	7	-0.193	2	67.688	0	0	114.713	5
Protirelin	6	362.388	0.362	17.2945	7.977	175.905	6.956	17	0.346	-2.242	C1CN(C(C(NC(C2NC(=O)CC2)=O)Cc3[nH]cnc3)=O)C(C(N)=O)C1	Non-Nephrotoxic	2	0	0	0	4	6	0	-2	579.87	259.012	232.466	88.392	0	1065.91	3.5	10.5	0	0.033876	0.870259	33.495	11.245	22.981	23.866	-2.419	1.445	-1.844	-4.916	0	0	6	-1.815	2	32.476	0	86.81	174.958	10
Prucalopride	4	367.875	-3.911	374.54	324.54	82.344	8.226	6	0.44	0.085	COCCCN1CCC(NC(c2c3c(CCO3)c(N)c(Cl)c2)=O)CC1	Non-Nephrotoxic	0	1	0	0	0	7	0	0	692.088	480.312	92.959	52.455	66.362	1190.33	2.5	7.95	0	0.0181625	0.784841	37.489	11.385	19.133	12.345	2.389	-5.99	-0.303	-4.438	0	0	4	-0.024	3	85.882	0	0	82.344	6
Pyridoxine	5	169.18	-0.993	197.393	427.388	75.6955	9.625	4	0.25	-0.499	Cc1c(O)c(CO)c(CO)cn1	Non-Nephrotoxic	0	0	0	0	0	5	0	-1	375.681	172.201	142.456	61.024	0	595.838	3	5.15	0	0.0237437	0.911518	15.064	5.945	11.706	10.371	-0.087	-3.255	-0.881	-3.45	0	0	5	-0.767	2	73.779	0	0	75.021	4
Rabeprazole	6	359.442	-2.468	1709.51	91.499	67.699	9.051	7	0.24	2.371	Cc1c(CS(c2[nH]c(c3n2)cccc3)=O)nccc1OCCCOC	Non-Nephrotoxic	0	0	0	0	0	8	0	-1	657.656	312.315	66.908	251.439	26.994	1153	1	8.95	0	0.0136089	0.808572	37.253	11.588	17.705	14.492	2.697	-5.829	-0.535	-1.099	0	0	6	-0.363	3	77.841	0	0	67.699	6
Racemic-Timolol	4	316.418	-1.716	390.704	361.741	76.638	9.528	3	0.524	-0.009	CC(NCC(O)COc1c(N2CCOCC2)nsn1)(C)C	Non-Nephrotoxic	0	1	0	0	0	7	0	1	538.174	381.101	87.989	8.671	60.412	988.347	2	6.9	0	0.0181318	0.891624	28.988	9.12	15.872	9.874	1.822	-4.053	-0.049	-4.501	0	0	4	-0.239	3	83.406	0	0	76.638	7
Raloxifene	5	473.586	-5.951	88.324	120.028	80.724	9.384	18	0.206	5.352	C1CCN(CCOc2ccc(C(c3c4c(cc(O)cc4)sc3c5ccc(O)cc5)=O)cc2)CC1	Non-Nephrotoxic	0	1	0	0	0	8	0	0	794.597	279.207	138.513	339.814	37.063	1457.59	2	6.25	0	0.0111237	0.782421	50.287	15.968	23.612	12.219	4.708	-7.399	-0.938	-4.17	0	0	5	0.951	3	91.727	0	0	80.724	5
Ranitidine	5	314.402	-2.813	111.92	155.949	89.058	8.354	13	0.333	0.108	CNC(NCCSCc1oc(CN(C)C)cc1)=C[N+]([O-])=O	Non-Nephrotoxic	0	1	1	0	0	10	0	0	638.648	391.457	126.523	87.268	33.401	1089.51	1	6.5	0	0.0101777	0.801785	31.861	10.277	15.146	8.383	1.801	-5.882	-0.871	-6.709	0	0	5	-0.126	3	76.741	0	0	89.058	7
Rathyronine	5	650.978	-4.673	67.608	9.051	103.058	8.346	22	0.087	1.403	c1c(Oc2c(I)cc(CC(N)C(O)=O)cc2I)cc(I)c(O)c1	Non-Nephrotoxic	1	1	0	1	0	7	0	-1	614.646	43.913	194	158.425	218.309	1063.71	4	4.25	0	0.0138291	0.819889	33.434	12.993	20.535	12.173	1.369	-4.121	-0.848	-5.927	0	0	5	-0.029	2	39.127	0	0	103.058	5
Regroton	7	608.687	-6.256	266.487	513.848	115.786	7.25	30	0.386	4.18	COC1C(C(OC)=O)C(C2CC1OC(c3cc(OC)c(OC)c(OC)c3)=O)CC(N4C2)c5c(c6c(cc(OC)cc6)[nH]5)CC4	Non-Nephrotoxic	0	1	0	0	0	8	2	1	918.223	682.296	71.915	164.012	0	1777.34	1	10.7	0	0.0116529	0.772793	61.404	16.718	27.371	13.773	5.064	-6.717	-0.323	-3.562	0	0	7	0.896	1	66.239	0	0	115.786	11
Retapamulin	5	517.766	-5.66	357.324	494.936	72.667	9.886	24	0.722	2.594	CC1C2(C)C(C3(C(C)C(O)C(C=C)(C)CC2OC(CSC4CC(N(C)C5C4)CC5)=O)CC1)C(=O)CC3	Non-Nephrotoxic	0	1	0	0	0	6	2	1	801.92	669.919	73.632	31.902	26.468	1585.45	1	8.2	0	0.0102255	0.819979	53.748	13.978	24.01	10.594	4.901	-5.323	-0.065	-4.251	0	0	5	1.031	3	90.909	0	0	72.667	5
Rifaximin	10	785.889	-4.164	123.808	277.598	174.64	4.758	52	0.333	4.917	CC1C(O)C(C)C(O)C(C)C(OC(C)=O)C(C)C(OC)C=COC(C)(C(=O)c(c23)c(c(nc(n45)cc(C)cc4)c5c6NC(=O)C(C)=CC=C1)c(c(O)c2C)c6O)O3	Non-Nephrotoxic	6	0	0	0	0	21	3	-2	950.89	678.974	163.712	108.204	0	2074.22	5	16.1	0	0.03786	0.827189	64.406	19.802	37.958	22.406	4.16	-4.844	-2.297	-2.139	0	0	10	0.159	1	69.12	0	0	174.64	14
Rimantadine	2	179.305	-1.255	535.475	979.985	23.18	11.173	3	0.923	1.23	CC(N)C1(CC(CC2C1)CC3C2)C3	Non-Nephrotoxic	1	1	0	0	0	2	0	2	398.668	356.321	42.347	0	0	677.65	2	1	0	0.0035473	0.935887	19.681	5.655	8.947	4.44	1.967	-3.296	0.519	-4.171	0	0	2	0.017	3	91.997	0	0	23.18	1
Scopolamine	4	303.357	-0.516	220.04	430.412	71.588	6.266	2	0.455	0.441	CN(C1CC(OC(C(c2ccccc2)CO)=O)C3)C3C4C1O4	Non-Nephrotoxic	0	1	0	0	0	5	2	1	541.877	290.698	80.029	171.15	0	972.512	0	6.7	0	0	0.876047	31.19	9.11	14.012	8.228	1.243	-5.08	-0.035	-3.974	0	0	4	-0.563	3	81.366	0	0	71.588	5
Sertaconazole	4	437.77	-6.979	10000	5008.02	21.64	6.361	22	0.111	6.14	c1cc(Cl)c2c(c(COC(c3ccc(Cl)cc3Cl)Cn4cncc4)cs2)c1	Non-Nephrotoxic	2	0	0	0	0	6	0	1	669.831	61.069	31.238	352.018	225.506	1202.86	0	3.7	0	0	0.816599	41.493	13.688	16.453	6.338	6.397	-6.178	0.443	-0.279	0	0	4	0.865	1	100	0	0	21.64	3
Simendan	3	280.288	-4.361	9.522	25.867	132.847	6.089	8	0.143	1.066	CC1C(c2ccc(NN=C(C#N)C#N)cc2)=NNC(=O)C1	Non-Nephrotoxic	0	0	0	0	0	5	0	-2	563.012	119.483	272.398	171.131	0	934.67	2	7	0	0.0175831	0.821144	29.675	10.355	18.394	12.812	0.479	-5.242	-2.431	-5.457	0	0	3	-0.36	2	55.037	0	0	132.847	7
Suprofen	2	260.307	-3.581	103.343	126.447	76.415	4.067	4	0.111	1.844	CC(C(O)=O)c1ccc(C(c2sccc2)=O)cc1	Non-Nephrotoxic	0	0	0	1	0	4	0	-1	499.08	86.7	136.833	241.552	33.995	841.391	1	4	0	0.0080147	0.863629	27.257	9.137	13.449	8.028	2.586	-3.083	-0.817	-2.806	0	0	2	-0.178	3	79.705	0	0	76.415	3
Telithromycin	8	812.014	-4.15	84.011	176.608	152.936	10.855	7	0.534	3.133	CCC1OC(=O)C(C)C(=O)C(C)C(OC2OC(C)CC(N(C)C)C2O)C(OC)(C)CC(C)C(=O)C(C)C3C1(C)OC(=O)N3CCCCn4cnc(c5cccnc5)c4	Non-Nephrotoxic	7	1	0	0	0	11	4	0	1072.2	726.417	120.826	224.959	0	2324.05	1	20.85	0	0.019446	0.79138	81.94	21.777	41.738	24.227	3.766	-6.707	-0.987	-3.96	0	0	8	-0.021	2	63.297	0	0	152.936	15
Terazosin	4	387.438	-3.97	524.61	675.742	98.734	6.524	7	0.357	1.338	COc1cc2c(nc(N3CCN(C(C4OCCC4)=O)CC3)nc2N)cc1OC	Non-Nephrotoxic	0	0	0	0	1	4	0	-1	681.983	499.456	102.533	79.994	0	1202.69	2	9.2	0	0.0190778	0.801975	40.173	11.153	20.377	15.512	1.666	-3.743	-0.74	-2.743	0	0	4	-0.385	3	87.348	0	24.346	98.734	9
Tetracaine	3	264.367	-3.239	334.443	634.014	53.131	8.242	14	0.421	1.957	CCCCNc1ccc(C(OCCN(C)C)=O)cc1	Non-Nephrotoxic	0	1	0	0	0	8	1	1	620.481	424.54	62.291	133.65	0	1037.98	1	5	0	0.0080583	0.799028	31.525	9.399	13.189	7.17	3.499	-6.147	-0.171	-3.491	0	0	3	0.119	3	100	0	0	53.131	4
Tolazamide	1	311.398	-3.765	290.428	436.961	92.549	10.299	9	0.333	2.301	Cc1ccc(S(NC(NN2CCCCCC2)=O)(=O)=O)cc1	Non-Nephrotoxic	0	0	0	0	1	3	1	-1	596.496	339.2	128.498	127.093	1.706	1019.76	1	5	0	0.0083823	0.821404	33.944	9.671	15.636	9.894	2.668	-3.654	-0.883	-3.152	0	0	1	-0.029	3	89.825	0	17.2	92.549	6
Tolbutamide	1	270.346	-3.407	238.062	358.409	89.694	5.368	7	0.278	2.438	CCCCNC(NS(c1ccc(C)cc1)(=O)=O)=O	Non-Nephrotoxic	0	0	0	0	1	5	0	-2	562.352	295.657	136.89	128.159	1.646	930.426	1	3.5	0	0.0062239	0.819617	29.095	8.834	13.134	8.018	2.339	-3.688	-1.092	-3.111	0	0	1	-0.066	3	86.362	0	18.014	89.694	5
Trazodone	2	371.869	-4.239	794.753	613.057	56.33	7.417	2	0.269	1.208	C1N(CCCN2N=C(N3C2=O)C=CC=C3)CCN(c4cccc(Cl)c4)C1	Non-Nephrotoxic	0	1	0	0	0	4	0	1	671.385	223.016	63.83	313.037	71.502	1176.2	0	6	0	0	0.802625	41.338	12.317	17.056	8.951	3.717	-6.945	0.236	-3.272	0	0	2	0.258	3	100	0	0	56.33	6
Triaconazole	2	532.469	-6.241	1936.72	783.059	58.557	4.666	6	0.333	3.453	CC(N1CCN(c2ccc(OCC3OC(c4ccc(Cl)cc4Cl)(Cn5ncnc5)OC3)cc2)CC1)C	Non-Nephrotoxic	0	1	0	0	0	6	1	1	844.921	397.949	52.621	273.206	121.145	1571.4	0	8.25	0	0	0.773643	55.49	16.133	23.183	10.814	5.365	-7.224	0.312	-3.013	0	0	2	0.718	1	84.236	0	0	58.557	8
Troglitazone	8	441.541	-6.912	193.817	287.058	105.208	6.345	22	0.323	5.722	Cc1c(O)c(C)c2c(OC(COc3ccc(CC4SC(=O)NC4=O)cc3)(C)CC2)c1C	Non-Nephrotoxic	1	0	0	0	0	6	0	-2	743.142	393.033	162.178	155.271	32.66	1350.21	2	5.25	0	0.0099909	0.794989	45.512	13.748	21.683	10.455	4.575	-5.59	-1.429	-3.385	0	0	8	0.942	1	100	0	0	105.208	6
Tromethamine	4	121.136	1.104	20.415	47.708	89.294	7.779	4	0.5	-2.975	C(O)C(N)(CO)CO	Non-Nephrotoxic	5	1	0	0	0	7	0	-1	302.563	121.797	180.767	0	0	458.282	5	6.1	0	0.0450815	0.950103	7.692	5.157	12.396	13.464	-1.964	-3.066	-0.795	-6.242	0	0	4	-0.949	2	45.492	0	0	89.294	4
Urofollitropin	17	980.162	2	0.106	0.005	413.358	11.784	49	0.388	-2.72	CCC(C1NC(=O)C(Cc2ccc(O)cc2)NC(=O)C(N)CSSCC(C(N3C(C(NC(C(NCC(N)=O)=O)CC(C)C)=O)CCC3)=O)NC(=O)C(CC(N)=O)NC(=O)C(C(O)C)NC1=O)C	Non-Nephrotoxic	18	1	0	0	10	33	1	-2	1300.43	656.099	437.179	144.562	62.592	2714.63	8.5	23.45	0	0.0525732	0.723688	82.677	30.024	55.186	49.751	-4.032	6.325	-6.438	-7.962	0	0	17	-3.683	1	0	0	198.052	413.358	23
Verapamil	6	454.608	-5.377	642.141	1159.33	60.816	9.035	19	0.424	4.415	CC(C(c1ccc(OC)c(OC)c1)(C#N)CCCN(CCc2ccc(OC)c(OC)c2)C)C	Non-Nephrotoxic	0	1	0	0	0	14	0	1	827.573	659.351	34.651	133.571	0	1536.18	0	6.5	0	0	0.778013	47.61	13.815	18.082	6.169	3.803	-6.487	-0.263	-2.406	0	0	6	0.744	3	100	0	0	60.816	6
Vildagliptin	4	303.403	-2.626	53.176	81.258	85.323	8.375	6	0.682	-0.282	C1CN(C(CNC2(CC(O)(CC3C2)CC4C3)C4)=O)C(C#N)C1	Non-Nephrotoxic	0	1	0	0	1	5	0	1	557.89	411.321	140.203	6.366	0	1000.01	2	6.25	0	0.0158433	0.866865	30.717	9.049	16.598	11.467	0.763	-3.068	-0.583	-5.664	0	0	4	-0.367	3	65.595	0	19.27	85.323	5
Ganoderpurine	2	233.272	-2.203	189.874	412.321	88.577	4.276	10	0.294	0.176	CC(CC(n1c(c2nc1)ncnc2N)(C)C)=O	Non-Nephrotoxic	0	0	0	0	0	4	1	-1	460.065	224.756	145.594	89.715	0	785.134	2	6	0	0.0184437	0.894626	23.555	7.747	14.174	10.384	0.811	-3.665	-0.89	-3.503	0	0	2	-0.447	3	78.502	0	0	88.577	6
Paeonol	2	166.176	-1.719	709.912	1396.74	56.557	9.785	11	0.167	1.309	CC(c1ccc(OC)cc1O)=O	Non-Nephrotoxic	2	0	0	0	0	3	0	0	374.057	174.453	89.717	109.887	0	593.616	0	2.5	0	0	0.913198	16.726	5.229	6.972	3.778	1.753	-3.461	-0.335	-2.498	0	0	2	-0.455	3	93.502	0	0	56.557	3
Peoniflorin	4	480.468	-2.841	19.133	49.332	173.308	11.464	7	0.471	-1.283	CC12OC(OC3(O)C1)C(COC(c4ccccc4)=O)(C35)C2(OC6OC(CO)C(O)C(O)C6O)C5	Non-Nephrotoxic	0	0	0	0	0	11	4	-2	693.336	263.45	242.832	187.055	0	1315.72	5	13.5	0	0.0435386	0.837522	41.224	14.58	28.916	22.506	0.275	-5.053	-2.407	-4.28	0	0	4	-0.676	2	45.899	0	0	173.308	11
Ursolicacid	3	456.707	-6.81	154.477	272.719	60.046	4.669	8	0.818	6.312	CC1C(C)C(C2(C(O)=O)CC1)C(=C3)C(C)(C4(C)C(C5(C)C(C(C)(C)C(O)CC5)CC4)C3)CC2	Non-Nephrotoxic	1	0	0	1	0	2	0	-1	680.182	578.55	101.633	0	0	1391.67	2	3.7	0	0.0076929	0.886267	48.257	12.229	22.106	8.18	6.126	-1.565	-0.42	-3.201	0	0	3	1.386	1	93.452	0	0	60.046	3
Verbascoside	10	624.594	-3.289	0.526	1.774	256.458	8.443	16	0.318	0.473	CC1OC(OC2C(OC(C=Cc3ccc(O)c(O)c3)=O)C(CO)OC(OCCc4ccc(O)c(O)c4)C2O)C(O)C(O)C1O	Non-Nephrotoxic	10	0	0	0	0	20	3	-2	963.11	329.208	395.116	238.786	0	1796.23	9	20.3	0	0.0632327	0.741988	55.17	21.862	42.902	35.114	-1.221	-6.846	-5.427	-6.04	0	0	10	-1.367	1	0	0	0	256.458	15
Ellagitannin	14	992.721	-4.745	0	0.001	485.725	7.57	55	0.155	0.476	CC(CC1(O)C2(O)C(c(c34)c(c(O)c(O)c3)O2)C(C(=O)OC5C(C(C6OC5OC(c7cc(O)c(O)c(O)c7)=O)OC4=O)OC(=O)c(c8c(c9C(=O)OC6)c(O)c(O)c(O)c9)cc(O)c(O)c8O)=CC1=O)=O	Non-Nephrotoxic	16	0	0	0	0	17	8	-2	1144.19	171.089	763.882	209.221	0	2335.9	12	25.2	0	0.0762943	0.744107	78.411	29.578	64.086	47.739	-2.994	-6.67	-9.659	-13.229	0	0	14	-0.972	1	0	0	0	485.725	27
Punigluconin	14	802.566	-2.883	0	0	437.476	7.652	57	0.088	-1.714	C1OC(=O)c(c2c(c3C(=O)OC(C(OC(c4cc(O)c(O)c(O)c4)=O)C(OC(c5cc(O)c(O)c(O)c5)=O)C(O)=O)C1O)c(O)c(O)c(O)c3)cc(O)c(O)c2O	Non-Nephrotoxic	11	0	0	1	0	20	4	-2	971.786	49.566	711.663	210.557	0	1915.63	14	20.7	0	0.079701	0.767603	59.679	25.765	56.25	44.813	-3.114	-4.489	-8.694	-11.974	0	0	14	-1.499	1	0	0	0	437.476	23
Baicalin	6	446.367	-3.371	0.585	1.569	201.46	5.997	29	0.156	-0.897	c1ccc(C(Oc(c2C3=O)cc(OC4OC(C(O)=O)C(O)C(O)C4O)c(O)c2O)=C3)cc1	Non-Nephrotoxic	3	0	0	1	0	8	1	-2	667.641	63.949	337.865	265.826	0	1218	4	11.55	0	0.0345994	0.826138	39.992	14.697	27.93	20.903	0.44	-3.805	-3.219	-6.042	0	0	6	-0.675	1	7.106	0	0	201.46	11
Alpha-Tocopherol	5	430.713	-10.159	2535.7	4535.64	23.765	11.403	4	0.742	10.44	Cc1c(O)c(C)c2c(OC(CCCC(CCCC(CCCC(C)C)C)C)(C)CC2)c1C	Non-Nephrotoxic	6	0	0	0	0	13	0	0	901.262	839.579	35.776	25.907	0	1656.15	1	1.5	0	0.0016643	0.751128	52.025	14.623	18.069	2.382	8.926	-5.683	-0.643	-0.839	0	0	5	2.36	1	100	0	0	23.765	2
Doconexent	8	328.494	-5.389	434.838	710.471	47.845	4.646	23	0.375	5.013	CCC=CCC=CCC=CCC=CCC=CCC=CCCC(O)=O	Non-Nephrotoxic	2	0	0	1	0	14	0	-1	664.859	516.125	57.783	90.951	0	1269.65	1	2	0	0.0030082	0.852885	36.536	11.274	14.148	2.677	6.66	-2.539	-0.81	-0.92	0	0	8	0.959	1	100	0	0	47.845	2
Dopamine	5	153.18	0.403	29.042	66.104	71.398	9.939	10	0.182	-0.21	c1c(CCN)cc(O)c(O)c1	Non-Nephrotoxic	0	1	0	0	0	5	0	-1	367.774	83.259	165.831	118.684	0	571.97	4	2.5	0	0.0135953	0.90608	14.659	6.434	11.874	9.757	-0.977	-4.344	-0.686	-5.74	0	0	5	-0.752	2	53.802	0	0	71.398	3
Phenytoin	2	252.272	-3.831	396.517	814.895	78.146	8.278	15	0.053	2.117	c1ccc(C2(c3ccccc3)NC(=O)NC2=O)cc1	Non-Nephrotoxic	0	0	0	0	0	0	0	0	447.366	0	114.394	332.972	0	778.341	2	3.5	0	0.0110642	0.914706	28.175	9.323	14.846	10.215	2.466	-4.5	-0.348	-2.455	0	0	2	0.052	3	93.489	0	0	78.146	4
Cilazapril	5	417.504	-3.968	12.088	23.519	115.503	5.276	6	0.433	1.05	CCOC(C(NC1C(=O)N(N2CCC1)C(C(O)=O)CCC2)CCc3ccccc3)=O	Non-Nephrotoxic	0	1	0	1	0	8	2	-2	712.426	365.851	150.267	196.308	0	1332.81	2	9.5	0	0.0188581	0.822126	43.923	13.487	23.073	14.313	0.905	-4.265	-1.002	-4.892	0	0	5	-0.106	2	56.791	0	0	115.503	8
Voltaren	4	296.152	-5.323	733.27	342.154	58.116	4.176	6	0.053	2.902	c1cc(CC(O)=O)c(Nc2c(Cl)cccc2Cl)cc1	Non-Nephrotoxic	0	0	0	1	0	4	0	-1	498.015	36.742	91.245	265.989	104.039	858.244	2	2.5	0	0.0070992	0.876993	28.165	9.95	13.992	7.893	4.503	-2.983	-0.213	-1.88	0	0	4	0.048	3	100	0	0	58.116	3
Disopyramide	5	339.48	-2.2	265.971	330.977	56.683	4.199	14	0.36	1.875	CC(N(C(C)C)CCC(C(N)=O)(c1ncccc1)c2ccccc2)C	Non-Nephrotoxic	0	1	0	0	1	8	0	1	618.558	255.592	71.997	290.97	0	1152.71	2	5.5	0	0.0125747	0.859538	37.62	11.969	18.001	12.027	2.624	-4.544	-0.17	-3.116	0	0	5	0.008	3	87.409	0	23.902	56.683	4
Famotidine	6	337.432	-2.294	7.408	7.798	186.549	10.286	18	0.15	-2.035	c1sc(N=C(N)N)nc1CSCCC(N)=NS(N)(=O)=O	Non-Nephrotoxic	1	0	0	0	0	10	0	-2	559.565	96.968	327.313	52.434	82.851	954.607	7	9	0	0.042554	0.83791	26.129	11.875	24.839	20.589	-0.96	-4.405	-2.944	-6.407	0	0	6	-0.891	2	24.334	0	0	186.549	9
Lisinopril	7	405.493	-1.399	0.063	0.092	157.465	4.021	9	0.414	-2.578	C1CN(C(C(NC(C(O)=O)CCc2ccccc2)CCCCN)=O)C(C(O)=O)C1	Non-Nephrotoxic	0	2	0	2	1	13	0	-2	727.021	288.448	261.178	177.395	0	1333.72	5	9.5	0	0.0292187	0.805988	40.569	14.864	26.585	19.702	-1.189	-1.98	-2.103	-8.585	0	0	7	-0.904	1	1.466	0	19.418	157.465	8
Sarcolysin	5	305.203	-3.231	73.596	29.877	74.821	4.179	7	0.316	-0.01	c1c(CC(N)C(O)=O)ccc(N(CCCl)CCCl)c1	Non-Nephrotoxic	0	1	0	1	0	7	0	-1	537.415	186.644	139.309	88.758	122.704	933.512	3	4	0	0.0128917	0.859544	27.558	10.049	16.008	9.396	0.832	-3.147	-0.416	-5.165	0	0	5	-0.196	2	58.223	0	0	74.821	4
Metoprolol	5	267.367	-1.34	425.037	791.433	49.694	9.434	3	0.474	0.568	CC(NCC(O)COc1ccc(CCOC)cc1)C	Non-Nephrotoxic	0	1	0	0	0	10	0	1	587.755	405.186	52.134	130.436	0	1009.3	2	5.65	0	0.0135946	0.827907	29.063	9.28	13.8	8.664	1.898	-5.665	-0.148	-3.123	0	0	5	-0.168	3	89.937	0	0	49.694	4
Cysteamine	3	77.144	1.351	875.949	610.606	27.169	10.078	4	0.5	-1.205	C(N)CS	Non-Nephrotoxic	9	1	0	0	0	3	1	2	247.427	103.857	64.013	0	79.558	339.78	2.8	1.5	0	0.0101443	0.951735	5.518	3.027	5.681	5.694	-0.275	-3.039	0.505	-4.474	0	0	3	-1.002	3	75.196	0	0	27.169	1
Alfentanil	4	416.522	-2.014	137.41	278.421	96.007	7.947	11	0.433	2.195	CCC(N(C1(COC)CCN(CCN2N=NN(CC)C2=O)CC1)c3ccccc3)=O	Non-Nephrotoxic	0	1	0	0	0	9	0	1	743.234	495.383	99.979	147.872	0	1363.27	0	10.7	0	0	0.800007	44.037	12.675	20.188	11.748	2.151	-6.199	-0.622	-4.04	0	0	4	-0.669	3	83.296	0	0	96.007	9
Warfarin	4	308.333	-3.878	496.666	1003.66	82.867	4.5	16	0.13	2.131	CC(CC(C(C(=O)Oc(c12)cccc1)=C2O)c3ccccc3)=O	Non-Nephrotoxic	0	0	0	0	0	5	2	0	553.895	100.184	104.852	348.859	0	976.776	1	5.25	0	0.0094783	0.859543	33.058	10.739	15.63	9.671	2.702	-5.468	-0.684	-1.743	0	0	4	0.063	3	96.489	0	0	82.867	4
Chlorthalidone	1	338.765	-3.279	36.478	47.75	127.756	10.6	18	0.045	1.384	c1cc2c(C(O)(c3ccc(Cl)c(S(N)(=O)=O)c3)NC2=O)cc1	Non-Nephrotoxic	0	0	0	0	0	3	0	-2	530.958	0	244.324	232.682	53.952	911.885	4	7.75	0	0.0291925	0.856508	30.635	11.322	21.709	17.091	0.353	-4.964	-1.705	-4.915	0	0	1	-0.408	2	59.061	0	0	127.756	6
Hydroflumethiazide	1	331.284	-2.479	57.67	45.587	128.65	9.824	2	0.1	0	C1NS(=O)(=O)c2c(cc(C(F)(F)F)c(S(N)(=O)=O)c2)N1	Non-Nephrotoxic	0	0	0	0	0	2	0	-2	450.883	54.782	246.447	55.417	94.237	772.768	3	9	0	0.0345732	0.903234	24.017	7.794	19.098	15.708	-0.401	-3.362	-1.34	-5.674	0	0	1	-0.686	2	54.289	92.592	0	128.65	7
Methyclothiazide	1	360.23	-3.039	194.891	98.523	115.605	9.294	15	0.15	0.809	CN1S(=O)(=O)c(c2NC1CCl)cc(S(N)(=O)=O)c(Cl)c2	Non-Nephrotoxic	0	0	0	0	0	2	0	-2	512.228	116.952	211.153	59.387	124.737	881.805	2	9	0	0.0248481	0.868194	28.419	9.67	18.928	14.189	0.251	-3.948	-1.119	-5.01	0	0	1	-0.606	3	64.098	0	0	115.605	7
Polythiazide	1	439.87	-4.531	443.742	81.367	117.704	9.303	20	0.2	1.765	CN1S(=O)(=O)c(c2NC1CSCC(F)(F)F)cc(S(N)(=O)=O)c(Cl)c2	Non-Nephrotoxic	1	0	0	0	0	5	0	-2	616.318	130.087	219.915	59.953	206.363	1068.31	2	9	0	0.0206516	0.820021	33.962	10.307	21	13.869	1.534	-4.73	-1.412	-4.881	0	0	1	-0.374	3	70.118	124.219	0	117.704	7
Torsemide	5	348.419	-4.603	181.118	314.468	102.964	6.663	15	0.167	2.235	Cc1cccc(Nc2ccncc2S(NC(NC(C)C)=O)(=O)=O)c1	Non-Nephrotoxic	0	0	0	0	1	5	0	-2	611.741	237.977	148.446	223.725	1.594	1086.75	1	4.5	0	0.007356	0.835637	36.264	11.165	16.843	9.36	2.835	-3.884	-1.151	-2.987	0	0	5	0.169	3	88.247	0	11.384	102.964	7
Benazepril	7	424.496	-4.61	14.001	26.943	111.581	5.032	6	0.29	1.863	CCOC(C(NC1C(=O)N(CC(O)=O)c(c2CC1)cccc2)CCc3ccccc3)=O	Non-Nephrotoxic	0	1	0	1	0	9	1	-2	741.182	267.024	144.043	330.116	0	1364.22	2	8.5	0	0.0162184	0.802593	45.816	14.725	23.084	14.044	1.68	-5.219	-1.071	-4.21	0	0	7	0.095	2	62.383	0	0	111.581	7
Pazopanib	5	437.518	-5.734	60.529	140.41	113.575	10.195	29	0.129	3.814	Cc1ccc(Nc2nc(N(c3ccc(c4c3)c(C)n(C)n4)C)ccn2)cc1S(N)(=O)=O	Non-Nephrotoxic	0	0	0	0	0	6	0	-2	747.998	281.322	194.928	270.073	1.675	1329.16	3	8.5	0	0.0196824	0.781597	45.766	14.651	24.733	16.126	2.774	-6.354	-1.921	-3.585	0	0	5	0.247	3	81.622	0	0	113.575	9
Hydromorphone	5	285.342	-1.559	111.846	230.14	67.256	9.337	18	0.476	0.632	CN1C2C(CCC3=O)C(C3O4)(c(c45)c(ccc5O)C2)CC1	Non-Nephrotoxic	0	1	0	0	0	1	1	1	466.677	272.019	108.701	85.957	0	849.227	1	5.5	0	0.0117855	0.929319	28.011	8.098	14.308	8.828	1.157	-3.812	0.063	-5.187	0	0	5	-0.104	3	75.995	0	0	67.256	4
L-Hyoscyamine	4	289.374	-2.28	239.596	465.687	59.946	9.805	2	0.476	0.273	CN(C1CC2)C2CC(OC(C(c3ccccc3)CO)=O)C1	Non-Nephrotoxic	0	1	0	0	0	5	1	1	580.545	325.011	76.422	179.113	0	1004.7	0	4.7	0	0	0.83564	32.554	9.312	13.127	6.381	1.849	-5.772	-0.069	-3.88	0	0	4	0.065	3	85.526	0	0	59.946	4
Meperidine	2	247.336	-1.9	581.096	1056.99	32.848	7.836	14	0.444	1.441	CCOC(C1(c2ccccc2)CCN(C)CC1)=O	Non-Nephrotoxic	0	1	0	0	0	2	0	2	520.012	316.726	38.883	164.402	0	906.514	0	4	0	0	0.871101	30.411	8.118	11.807	5.852	2.719	-5.128	0.5	-3.528	0	0	2	0.095	3	96.993	0	0	32.848	3
Nicotine	5	162.234	0.769	711.496	1274.72	17.916	5.173	8	0.417	0.462	CN1C(c2cccnc2)CCC1	Non-Nephrotoxic	0	1	0	0	0	0	0	2	394.677	218.291	30.305	146.081	0	644.568	0	3.5	0	0	0.914328	21.037	5.612	8.253	5.316	1.182	-4.341	0.72	-3.626	0	0	5	-0.447	3	89.448	0	0	17.916	2
Amantadine	0	151.251	-0.614	462.719	856.137	25.094	10.756	5	0.909	0.492	C1C(CC(N)(CC2C3)CC13)C2	Non-Nephrotoxic	4	1	0	0	0	1	0	2	353.901	305.366	48.535	0	0	580.368	2	1	0	0.0039961	0.950791	16.43	4.861	7.942	4.595	1.439	-3.054	0.544	-4.381	0	0	0	-0.204	3	87.86	0	0	25.094	1
Buspirone	5	385.508	-4.285	126.319	257.565	84.385	4.57	17	0.536	1.91	C1CC2(CC(=O)N(CCCCN3CCN(c4ncccn4)CC3)C(=O)C2)CC1	Non-Nephrotoxic	0	1	0	0	0	5	0	1	740.281	486.58	103.545	150.156	0	1312.87	0	7.5	0	0	0.783279	44.611	12.306	18.832	9.511	3.14	-6.481	-0.465	-4.481	0	0	5	0.211	3	88.481	0	0	84.385	7
Citalopram	3	324.397	-5.033	406.217	439.407	38.118	9.567	2	0.292	2.181	CN(CCCC1(c2ccc(F)cc2)OCc3c1ccc(C#N)c3)C	Non-Nephrotoxic	0	1	0	0	0	5	0	1	626.422	258.118	79.082	242.391	46.832	1093.77	0	4.25	0	0	0.819562	36.723	10.316	14.687	6.513	3.749	-6.334	-0.009	-3.706	0	0	3	0.444	3	96.201	46.832	0	38.118	3
Diazoxide	1	230.668	-1.828	882.368	729.759	64.946	8.952	3	0.071	0.55	CC(Nc1c(cc(Cl)cc1)S2(=O)=O)=N2	Non-Nephrotoxic	0	0	0	0	0	0	0	0	414.763	94.25	119.447	128.194	72.871	661.738	0	4.5	0	0	0.885433	21.553	6.558	10.496	6.86	0.826	-3.997	-0.273	-3.269	0	0	1	-0.665	3	83.029	0	0	64.946	4
Domperidone	1	425.917	-5.507	96.488	87.086	92.989	11.525	6	0.267	0.714	C1C(N2C(=O)Nc3c2ccc(Cl)c3)CCN(CCCN4C(=O)Nc(c45)cccc5)C1	Non-Nephrotoxic	0	1	0	0	0	4	0	0	718.349	207.698	153.206	285.88	71.565	1282.82	2	6	0	0.0118122	0.794827	45.346	14.246	22.207	12.417	3.9	-6.941	-0.72	-5.015	0	0	1	0.71	3	84.499	0	0	92.989	7
Ilotycin	9	733.935	-3.564	70.825	150.802	162.163	8.129	32	0.686	0.586	CCC1OC(=O)C(C)C(OC2OC(C)C(O)C(OC)(C)C2)C(C)C(OC3OC(C)CC(N(C)C)C3O)C(O)(C)CC(C)C(=O)C(C)C(O)C1(O)C	Non-Nephrotoxic	6	1	0	0	0	12	4	-2	958.208	830.148	128.06	0	0	2090.06	4	19.15	0	0.0399704	0.825045	69.785	18.703	39.879	24.97	3.058	-5.089	-1.015	-4.79	0	0	9	0.048	2	57.923	0	0	162.163	14
Labetalol	5	328.41	-3.297	15.406	36.77	105.929	8.419	11	0.25	1.353	CC(NCC(O)c1ccc(O)c(C(N)=O)c1)CCc2ccccc2	Non-Nephrotoxic	0	1	0	0	0	10	0	-2	647.84	165.683	192.692	289.465	0	1126.12	4	5.45	0	0.0168251	0.808014	35.257	12.973	20.597	13.579	2.851	-6.745	-1.608	-5.154	0	0	5	-0.005	3	71.659	0	0	105.929	5
Mirtazapine	5	265.357	-2.915	926.33	1627.18	19.748	6.297	11	0.3	2.965	CN1CC2N(c3c(cccn3)Cc(c24)cccc4)CC1	Non-Nephrotoxic	0	1	0	0	0	0	0	2	514.489	216.055	19.125	279.309	0	896.801	0	3.5	0	0	0.874151	32.403	8.709	12.242	6.435	3.109	-5.627	0.795	-2.951	0	0	5	0.285	3	100	0	0	19.748	3
Oxacillin	2	401.436	-4.026	21.539	15.346	133.25	10.334	14	0.25	0.162	Cc1onc(c2ccccc2)c1C(NC3C(=O)N4C3SC(C)(C)C4C(O)=O)=O	Non-Nephrotoxic	0	0	0	1	1	3	1	-2	664.864	227.05	203.18	200.82	33.814	1182.39	1.25	7.75	0	0.0130324	0.813343	41.157	12.575	21.357	15.548	2.433	-2.328	-1.582	-4.269	0	0	2	-0.298	2	62.419	0	36.023	133.25	8
Prazosin	3	383.406	-5.077	406.295	833.47	99.099	6.524	7	0.214	2.065	COc1cc2c(nc(N3CCN(C(c4occc4)=O)CC3)nc2N)cc1OC	Non-Nephrotoxic	0	0	0	0	0	4	0	-1	666.574	327.259	113.362	225.953	0	1169.79	2	8	0	0.0169729	0.805483	40.251	11.937	20.233	13.558	2.664	-5.757	-0.842	-2.429	0	0	3	0.071	3	94.822	0	0	99.099	9
Proguanil	1	253.734	-3.139	744.233	633.195	86.635	11.482	3	0.176	2.142	CC(N=C(N=C(Nc1ccc(Cl)cc1)N)N)C	Non-Nephrotoxic	0	0	1	0	0	6	0	-1	524.291	169.677	125.948	157.13	71.536	864.579	5	3.5	0	0.0149273	0.837136	26.094	9.747	16.898	12.378	1.979	-4.917	-0.821	-4.774	0	0	1	-0.34	3	88.675	0	0	86.635	5
Roxithromycin	10	837.056	-2.8	174.18	346.717	178.642	8.13	32	0.672	0.413	CCC1OC(=O)C(C)C(OC2OC(C)C(O)C(OC)(C)C2)C(C)C(OC3OC(C)CC(N(C)C)C3O)C(O)(C)CC(C)C(=NOCOCCOC)C(C)C(O)C1(O)C	Non-Nephrotoxic	10	1	0	0	0	19	5	-2	1088.1	998.168	89.932	0	0	2391.79	5	24.25	0	0.0498342	0.794898	77.365	21.356	45.262	29.967	2.651	-5.577	-1.132	-3.415	0	0	10	-0.494	1	62.012	0	0	178.642	17
Sotalol	2	272.362	-1.547	56.188	120.804	85.24	8.66	11	0.333	-0.689	CC(NCC(O)c1ccc(NS(C)(=O)=O)cc1)C	Non-Nephrotoxic	0	1	0	0	0	7	0	-1	555.959	303.544	138.218	113.545	0.652	937.786	3	7.7	0	0.0239888	0.83341	27.966	9.302	17.019	13.204	0.243	-5.495	-0.785	-5.057	0	0	2	-0.53	3	65.636	0	0	85.24	5
Gadoteridol	8	404.462	1.776	0.001	0.001	187.383	4.513	18	0.5	-5.773	CC(O)CN1CCN(CC(O)=O)CCN(CC(O)=O)CCN(CC(O)=O)CC1	Non-Nephrotoxic	4	4	0	3	0	9	0	-2	680.888	335.522	345.365	0	0	1249.29	4	15.7	0	0.0461163	0.82388	38.063	13.167	28.894	23.044	-4.18	-1.864	-2.574	-11.146	0	0	8	-1.559	1	0	0	0	187.383	11
Gadobutrol	10	450.488	2	0	0	228.618	4.509	5	0.484	-7.113	C1N(CC(O)=O)CCN(CC(O)=O)CCN(C(C(O)CO)CO)CCN(CC(O)=O)C1	Non-Nephrotoxic	7	4	0	3	0	13	0	-2	692.71	259.17	433.54	0	0	1311.99	6	19.1	0	0.0675394	0.836694	38.005	14.8	34.246	29.068	-5.686	-1.657	-3.552	-12.387	0	0	10	-1.897	1	0	0	0	228.618	13
Linagliptin	5	472.549	-6.014	59.481	128.313	119.15	9.05	10	0.286	1.797	CC#CCn1c(N2CC(N)CCC2)nc3c1C(=O)N(Cc4nc(C)c(c5n4)cccc5)C(=O)N3C	Non-Nephrotoxic	0	1	0	0	0	5	0	0	824.634	486.018	135.456	203.16	0	1498.23	2	8.5	0	0.0145771	0.767873	52.535	15.192	25.001	14.206	3.75	-6.983	-0.871	-4.883	0	0	5	0.744	3	86.638	0	0	119.15	10
4-Aminotetrahydrobiopterin	3	240.264	-1.462	10.155	27.455	142.217	9.535	14	0.294	-1.446	CC(O)C(O)C1Nc(c2NC1)c(N)nc(N)n2	Non-Nephrotoxic	1	0	0	0	0	6	0	-2	459.767	156.839	269.67	33.259	0	757.728	8	7.9	0	0.0485997	0.874251	20.635	9.17	22.48	21.061	-1.68	-3.725	-2.15	-5.796	0	0	3	-0.921	2	29.901	0	0	142.217	8
Isavuconazole	4	437.466	-6.814	1024.54	545.528	78.772	11.42	4	0.129	3.904	CC(C(O)(c1cc(F)ccc1F)Cn2ncnc2)c3scc(c4ccc(C#N)cc4)n3	Non-Nephrotoxic	1	0	0	0	0	7	0	-1	698.018	77.761	132.773	377.837	109.647	1267.03	1	6.75	0	0.0096702	0.811253	43.666	13.582	20.872	11.48	4.345	-6.388	-0.934	-1.963	0	0	4	0.428	1	100	75.625	0	78.772	6
Felcisetrag	2	455.599	-6.618	101.445	210.269	101.826	11.201	4	0.485	1.927	CC(c1[nH]c(c2n1)cccc2C(NCC3CCN(CC4CCN(C(OC)=O)CC4)CC3)=O)C	Non-Nephrotoxic	2	1	0	0	0	6	0	0	869.028	623.893	112.836	132.299	0	1554.61	2	8.5	0	0.0138325	0.746814	53.472	15.238	24.513	13.456	4.159	-6.986	-0.748	-4.62	0	0	2	0.833	1	92.869	0	0	101.826	8
Ketanserin	3	395.432	-3.913	142.441	166.647	92.961	11.072	20	0.241	1.448	C1C(C(c2ccc(F)cc2)=O)CCN(CCN3C(=O)Nc(c4C3=O)cccc4)C1	Non-Nephrotoxic	0	1	0	0	0	5	0	1	672.193	183.926	123.484	317.95	46.833	1208.94	1	7.5	0	0.0111575	0.816473	42.054	12.489	20.186	12.105	2.894	-6.744	-0.459	-4.258	0	0	3	0.208	3	83.657	46.833	0	92.961	6
Tesevatinib	4	491.391	-7.334	3707.18	938.745	51.412	5.448	28	0.303	4.201	CN1CC(C2C1)CC(COc3cc4c(c(Nc5ccc(Cl)c(Cl)c5F)ncn4)cc3OC)C2	Non-Nephrotoxic	1	1	0	0	0	6	0	2	814.525	400.08	44.316	213.048	157.08	1438.79	1	6	0	0.0073663	0.756703	49.608	14.604	20.635	9.536	5.802	-7.211	0.47	-3.072	0	0	4	1.07	1	100	30.654	0	51.412	6
Fimasartan	4	501.648	-6.3895	555.827	555.987	103.682	4.241	17	0.25	4.955	CCCCC(N(Cc1ccc(c2c(c3nn[nH]n3)cccc2)cc1)C(=O)C(CC(N(C)C)=S)=C4C)=N4	Non-Nephrotoxic	1	0	0	0	0	9	0	-2	835.222	400.057	141.244	234.622	59.299	1584.19	1	9	0	0.0107756	0.786868	53.707	16.296	25.219	12.651	4.949	-6.1	-1.354	-2.432	0	0	4	0.71	1	90.51	0	0	106.097	8
Pitolisant	3	295.851	-3.703	3585.06	2470.59	10.811	9.413	4	0.55	2.824	C1CCN(CCCOCCCc2ccc(Cl)cc2)CC1	Non-Nephrotoxic	1	1	0	0	0	8	0	0	613.875	393.687	0	148.684	71.504	1070.91	0	3.7	0	0	0.824622	32.987	9.688	11.683	4.113	4.557	-5.805	-0.711	-2.29	0	0	3	0.397	3	100	0	0	10.811	2
Vadadustat	3	306.705	-4.3005	32.446	27.912	119.397	9.91	12	0.048	0.051	c1cc(Cl)cc(c2cnc(C(NCC(O)=O)=O)c(O)c2)c1	Non-Nephrotoxic	0	0	0	1	0	5	0	-2	545.262	51.446	201.309	220.937	71.569	913.529	1.25	4.5	0	0.009227	0.835042	29.305	10.368	15.642	9.089	2.854	-3.447	-1.487	-3.971	0	0	3	-0.138	2	70.333	0	0	119.187	6
Riboflavin	6	376.368	-2.611	3.977	11.534	172.614	10.007	24	0.259	-0.303	Cc1c(C)cc2c(N=C(C(=N3)N2CC(O)C(O)C(O)CO)C(=O)NC3=O)c1	Non-Nephrotoxic	0	0	0	0	0	9	0	-2	630.406	254.912	309.387	66.108	0	1121.45	5	12.3	0	0.0436284	0.828064	33.579	12.408	26.219	21.243	-1.007	-4.629	-2.987	-6.125	0	0	6	-0.83	2	40.058	0	0	172.614	10
Axitinib	1	386.47	-5.858	828.084	1106.81	73.384	4.296	18	0.036	4.767	CNC(c1c(Sc2ccc3c([nH]nc3C=Cc4ncccc4)c2)cccc1)=O	Non-Nephrotoxic	0	0	0	0	0	6	0	-1	669.481	93.168	100.372	443.797	32.144	1198.15	2	4.5	0	0.0095058	0.814894	42.182	13.871	19.609	11.081	4.69	-6.644	-0.727	-1.23	0	0	1	0.68	3	100	0	0	73.384	5
Fenretinide	5	391.552	-7.815	601.421	1198.07	57.106	10.032	26	0.31	6.456	CC(CCCC1(C)C)=C1C=CC(C)=CC=CC(C)=CC(Nc2ccc(O)cc2)=O	Non-Nephrotoxic	1	0	0	0	0	11	1	-2	808.714	494.772	96.744	217.199	0	1431.65	2	3.25	0	0.0056833	0.759616	46.152	14.448	19.124	7.505	6.29	-6.457	-1.217	-1.481	0	0	5	1.314	1	100	0	0	57.106	3
Tegafur	1	200.169	-1.608	575.792	678.317	82.594	7.655	8	0.286	-0.583	C1COC(N2C(=O)NC(=O)C(F)=C2)C1	Non-Nephrotoxic	0	0	0	0	0	0	0	0	363.445	167.51	122.795	27.846	45.293	596.177	1	5.2	0	0.0143075	0.942563	17.971	5.137	10.804	8.221	0.342	-2.594	-0.247	-3.685	0	0	1	-0.606	3	79.628	45.293	0	82.594	5
Gefitinib	5	446.908	-4.442	2270.44	1115.67	60.27	5.557	19	0.258	4.17	COc1cc2c(c(Nc3ccc(F)c(Cl)c3)ncn2)cc1OCCCN4CCOCC4	Non-Nephrotoxic	0	1	0	0	0	8	0	1	720.919	350.481	36.409	230.616	103.413	1319.03	1	7.7	0	0.0106808	0.806829	43.699	12.778	19.482	10.591	4.21	-6.484	0.361	-2.673	0	0	5	0.326	3	100	41.33	0	60.27	7
Propofol	5	178.274	-3.397	2964.9	5241.65	18.055	11.001	12	0.462	3.976	CC(c1cccc(C(C)C)c1O)C	Non-Nephrotoxic	2	0	0	0	0	3	0	1	442.444	321.919	29.15	91.375	0	731.36	1	0.75	0	0.0016951	0.887281	22.061	6.116	8.094	3.145	3.382	-3.792	0.136	-1.447	0	0	5	0.302	3	100	0	0	18.055	1
Dasatinib	6	488.006	-5.349	121.926	95.547	108.914	11.751	9	0.242	2.816	Cc1cccc(Cl)c1NC(c2sc(Nc3nc(C)nc(N4CCN(CCO)CC4)c3)nc2)=O	Non-Nephrotoxic	0	1	0	0	0	7	0	-2	828.727	385.046	148.96	212.55	82.171	1470.61	3	10.7	0	0.0223631	0.754661	50.235	15.999	26.613	17.59	2.775	-7.242	-1.002	-4.907	0	0	6	0.143	3	78.637	0	0	108.914	9
Vatalanib	3	346.818	-5.801	3636.58	2748.08	46.113	5.456	21	0.04	4.717	c1cc2c(c(Nc3ccc(Cl)cc3)nnc2Cc4ccncc4)cc1	Non-Nephrotoxic	1	0	0	0	0	4	0	0	621.405	35.953	58.723	455.206	71.523	1079.2	1	4	0	0.006437	0.818827	38.815	12.566	16.567	9.258	4.773	-6.634	-0.086	-0.614	0	0	3	0.605	3	100	0	0	46.113	4
Atenolol	5	266.339	-1.296	32.444	37.441	95.01	9.43	3	0.368	-0.521	CC(NCC(O)COc1ccc(CC(N)=O)cc1)C	Non-Nephrotoxic	0	1	0	0	1	9	0	-2	584.934	288.868	161.138	134.929	0	977.212	4	6.45	0	0.0220538	0.814174	28.464	10.187	17.872	16.076	0.168	-4.534	-1.201	-5.212	0	0	5	-0.757	2	56.091	0	36.605	95.01	5
Relmapirazin	4	372.294	-2.57	0.006	0.018	280.378	10.357	4	0.154	-6.401	C(O)C(NC(c1nc(N)c(C(NC(C(O)=O)CO)=O)nc1N)=O)C(O)=O	Non-Nephrotoxic	3	0	0	2	0	12	0	-2	631.978	123.077	479.281	29.62	0	1069.06	4.5	9.9	0	0.0332307	0.800074	29.207	12.713	25.124	18.397	-0.678	-1.293	-5.152	-9.096	0	0	4	-1.149	1	0	0	0	280.378	14
Bevenopran	7	386.45	-3.285	26.949	61.682	114.744	9.457	7	0.321	1.289	COc1cc(CNCCC2CCOCC2)ccc1Oc3cnc(C(N)=O)cn3	Non-Nephrotoxic	0	1	0	0	0	9	0	-2	710.441	378.647	169.001	162.794	0	1253.2	3	8.95	0	0.02182	0.791258	39.775	12.94	22.119	14.91	1.675	-6.412	-1.38	-5.259	0	0	7	-0.128	2	68.791	0	0	114.744	8
Lixivaptan	4	473.933	-7.867	4078.71	2144.74	59.852	10.938	10	0.088	5.675	Cc1ccc(F)cc1C(Nc2ccc(C(N3c(c4Cn(c5C3)ccc5)cccc4)=O)c(Cl)c2)=O	Non-Nephrotoxic	2	0	0	0	0	3	0	0	751.695	128.958	70.075	450.8	101.861	1379.55	1	5.5	0	0.0073168	0.797288	51.435	15.072	22.266	11.327	6.073	-6.962	-0.102	-0.935	0	0	4	1.157	1	100	46.831	0	59.852	5
Avanafil	7	483.956	-5.946	1064.32	909.738	115.372	11.763	12	0.235	2.165	COc1ccc(CNc2c(C(NCc3ncccn3)=O)cnc(N4C(CO)CCC4)n2)cc1Cl	Non-Nephrotoxic	0	0	0	0	0	9	0	-1	778.8	341.548	109.352	259.056	68.844	1434.37	2	8.95	0	0.0162522	0.789792	47.944	15.163	23.64	13.883	4.225	-6.169	-0.979	-1.758	0	0	7	0.341	3	100	0	0	115.372	10
Sennosides	16	862.75	-2.996	0.001	0.004	381.71	6.757	23	0.226	-3.922	c1cc(OC2OC(CO)C(O)C(O)C2O)c3c(C(C4c5c(c(O)cc(C(O)=O)c5)C(=O)c6c4cccc6OC7OC(CO)C(O)C(O)C7O)c8c(c(O)cc(C(O)=O)c8)C3=O)c1	Non-Nephrotoxic	13	0	0	2	0	18	2	-2	1015.64	211.991	550.873	252.773	0	2113.76	10	26	0	0.0809534	0.784267	69.295	25.469	55.911	43.915	-1.47	-2.613	-6.492	-9.053	0	0	16	-1.624	1	0	0	0	381.71	20
Fexofenadine	5	501.664	-6.959	16.654	31.634	85.421	4.441	4	0.351	3.121	CC(C(O)=O)(c1ccc(C(O)CCCN2CCC(C(O)(c3ccccc3)c4ccccc4)CC2)cc1)C	Non-Nephrotoxic	2	1	0	1	0	12	0	-2	873.563	322.15	136.691	414.722	0	1635.5	3	6.45	0	0.0127887	0.768491	55.554	18.175	26.453	13.672	4.146	-6.175	-1.304	-3.488	0	0	5	0.97	1	65.112	0	0	85.421	5
Pyrimethamine	1	248.714	-2.973	445.616	394.037	74.504	7.223	4	0.118	2.688	CCc1nc(N)nc(N)c1c2ccc(Cl)cc2	Non-Nephrotoxic	0	0	0	0	0	4	0	-1	475.534	109.205	147.671	147.137	71.52	792.872	4	3	0	0.0126174	0.871203	24.414	9.048	15.628	10.825	1.79	-4.318	-0.799	-3.339	0	0	1	-0.245	3	83.882	0	0	74.504	4
Astragalin	7	448.382	-2.56	2.713	8.095	196.568	7.676	31	0.188	-1.185	c1c(C(Oc(c2C3=O)cc(O)cc2O)=C3OC4OC(CO)C(O)C(O)C4O)ccc(O)c1	Non-Nephrotoxic	1	0	0	0	0	10	1	-2	647.616	103.06	325.599	218.957	0	1203.96	6	13	0	0.0491702	0.84513	37.699	14.607	29.917	24.368	-0.797	-5.082	-3.078	-5.789	0	0	7	-0.765	2	12.62	0	0	196.568	11
Schisanhenol	8	402.486	-5.674	3083.88	5435.98	56.72	8.838	12	0.379	4.881	CC1C(C)Cc(c2c(c3C1)c(O)c(OC)c(OC)c3)cc(OC)c(OC)c2OC	Non-Nephrotoxic	0	0	0	0	0	6	0	0	660.186	602.097	27.483	30.605	0	1246.68	1	4.5	0	0.0068163	0.848534	40.178	10.429	16.339	6.277	5.085	-4.129	-0.053	-1.342	0	0	8	0.889	3	100	0	0	56.72	6
Cinnzeylanine	4	426.506	-3.407	351.082	728.12	118.573	11.101	11	0.7	-0.623	CC1C(OC(C)=O)C(OC2(O)C3)(C(O)(C34C)CC1)C(O)(C25C)C4(O)CC5(O)C(C)C	Non-Nephrotoxic	0	0	0	0	0	7	2	-1	596.573	477.023	119.55	0	0	1193.86	5	6.5	0	0.0243632	0.9123	37.13	11.435	22.781	14.149	2.672	-2.951	-0.816	-3.051	0	0	4	0.18	3	93.82	0	0	118.573	8
Cinnzeylanol	5	384.469	-2.471	293.821	617.539	106.818	11.231	8	0.741	-1.002	CC1C(O)C(OC2(O)C3)(C(O)(C34C)CC1)C(O)(C25C)C4(O)CC5(O)C(C)C	Non-Nephrotoxic	0	0	0	0	0	7	1	-1	540.339	413.245	127.094	0	0	1074.43	6	6.2	0	0.0281061	0.938894	32.35	10.821	22.221	15.235	1.853	-2.521	-0.82	-3.19	0	0	5	-0.109	3	74.785	0	0	106.818	7
Pedunculagin	12	784.55	-3.48	0.001	0.005	396.611	7.624	56	0.107	1.064	C1OC(=O)c(c2c(c3C(=O)OC4C1OC(O)C5C4OC(=O)c(c6c(c7C(=O)O5)c(O)c(O)c(O)c7)cc(O)c(O)c6O)c(O)c(O)c(O)c3)cc(O)c(O)c2O	Non-Nephrotoxic	10	0	0	0	0	13	5	-2	905.777	80.523	662.758	162.497	0	1798.33	13	20.4	0	0.0812046	0.789569	59.02	23.619	54.424	43.779	-3.601	-5.712	-7.308	-11.914	0	0	12	-1.051	1	0	0	0	396.611	22
[truncated: 9 more columns]
