# Supplementary material for: Artificial Intelligence and Machine Learning Models for Predicting Drug-Induced Kidney Injury in Small Molecules
Source: Pharmaceuticals (Basel). 2024 Nov 19;17(11):1550. doi: 10.3390/ph17111550 (PMC11597314; doi:10.3390/ph17111550)
Supplement: Supplementary file 1 [file pharmaceuticals-17-01550-s001.zip › Supplemental_Table S2.xlsx]

## Sheet: Sheet1
DIKI	Compound	Molecule	Gene_name	Target_name	Type	MOA	pAct_exp	pAct_pred
Non-Nephrotoxic	Dasatinib	Dasatinib	EPHB6	Ephrin type-B receptor 6	Known	N/A	10.41	6
Non-Nephrotoxic	Isoprenaline	Isoprenaline	SLC5A7	High affinity choline transporter 1	Known	N/A	10.38	7.5
Non-Nephrotoxic	Phenytoin	Phenytoin	VGKC	VOLTAGE-GATED POTASSIUM CHANNEL	Known	N/A	10.3	A
Non-Nephrotoxic	Lisuride	Lisuride	ADRA2A	Alpha-2A adrenergic receptor	Known	ANT	10.17	8.9
Non-Nephrotoxic	Palonosetron	Palonosetron	HTR3A	5-hydroxytryptamine receptor 3A	Known	ANT	10.16	9.2
Non-Nephrotoxic	Rathyronine	Rathyronine	THR	Thyroid hormone receptor	Known	N/A	10.11	9.7
Non-Nephrotoxic	Granisetron	Granisetron	ALPL	5-hydroxytryptamine receptor	Known	N/A	10	9.2
Non-Nephrotoxic	Mifepristone	Mifepristone	NR3C1	Alkaline phosphatase, tissue-nonspecific isozyme	Known	N/A	9.99	A
Non-Nephrotoxic	Fluticasone	Fluticasone	HRH3	Glucocorticoid receptor	Known	AGO	9.98	7.7
Non-Nephrotoxic	Fuyosyosin	Fuyosyosin	ADRA2B	Histamine H1 receptor	Known	ANT	9.85	9.6
Non-Nephrotoxic	Lisuride	Lisuride	OPRK1	Alpha-2B adrenergic receptor	Known	ANT	9.8	9
Non-Nephrotoxic	Butorphanol	Butorphanol	OPRM1	Kappa-type opioid receptor	Known	AGO	9.79	8.6
Non-Nephrotoxic	Prazosin	Prazosin	ADRB2	Mu-type opioid receptor	Known	N/A	9.7	N/A
Non-Nephrotoxic	Dasatinib	Dasatinib	DRD3	Ephrin type-B receptor 4	Known	N/A	9.66	8.5
Non-Nephrotoxic	Racemic-Timolol	Racemic-Timolol	ABL1	Beta-2 adrenergic receptor	Known	ANT	9.66	9.4
Non-Nephrotoxic	Lisuride	Lisuride	YES1	D(3) dopamine receptor	Known	AGO	9.63	8.8
Non-Nephrotoxic	Dasatinib	Dasatinib	HTR3	Tyrosine-protein kinase ABL1	Known	INH	9.61	8.4
Non-Nephrotoxic	Dasatinib	Dasatinib	CA12	Tyrosine-protein kinase Yes	Known	INH	9.61	A
Non-Nephrotoxic	Alosetron	Alosetron	ADRA1D	5-hydroxytryptamine receptor 3	Known	N/A	9.6	7.8
Non-Nephrotoxic	Mafenide	Mafenide	CHRM3	Carbonic anhydrase 12	Known	N/A	9.52	7.8
Non-Nephrotoxic	Prazosin	Prazosin	CSN2	Alpha-1D adrenergic receptor	Known	ANT	9.47	8
Non-Nephrotoxic	Folliculinum	Folliculinum	FYN	Alkaline phosphatase, tissue-nonspecific isozyme	Known	N/A	9.44	A
Non-Nephrotoxic	Scopolamine	Scopolamine	FKBP1B	Muscarinic acetylcholine receptor M3	Known	ANT	9.44	9.3
Non-Nephrotoxic	Bevenopran	Bevenopran	CYP11B2	Mu-type opioid receptor	Known	ANT	9.44	N/A
Non-Nephrotoxic	Prazosin	Prazosin	AGTR1	Beta-casein	Known	N/A	9.44	9.7
Non-Nephrotoxic	Dasatinib	Dasatinib	CACN	Tyrosine-protein kinase Fyn	Known	INH	9.4	A
Non-Nephrotoxic	Alosetron	Alosetron	ADRA1B	5-hydroxytryptamine receptor 3A	Known	ANT	9.4	9.1
Non-Nephrotoxic	Etomidate	Etomidate	HTR2A	Cytochrome P450 11B2, mitochondrial	Known	INH	9.38	7
Non-Nephrotoxic	Fimasartan	Fimasartan	DRD2	Type-1 angiotensin II receptor	Known	ANT	9.38	8.2
Non-Nephrotoxic	Raloxifene	Raloxifene	ADRA1A	Voltage-dependent calcium channel	Known	N/A	9.33	A
Non-Nephrotoxic	Prazosin	Prazosin	THRA	Alpha-1B adrenergic receptor	Known	ANT	9.32	7.5
Non-Nephrotoxic	L-Hyoscyamine	L-Hyoscyamine	PGR	Acetylcholinesterase	Known	N/A	9.3	I
Non-Nephrotoxic	Granisetron	Granisetron	CHRM4	5-hydroxytryptamine receptor 2A	Known	N/A	9.3	N/A
Non-Nephrotoxic	Lisuride	Lisuride	DPP4	D(2) dopamine receptor	Known	AGO	9.29	8.6
Non-Nephrotoxic	Butorphanol	Butorphanol	ros	Mu-type opioid receptor	Known	AGO	9.29	8.3
Non-Nephrotoxic	Prazosin	Prazosin	CB	Alpha-1A adrenergic receptor	Known	ANT	9.25	7.6
Non-Nephrotoxic	Rathyronine	Rathyronine	ADRA2C	Thyroid hormone receptor alpha	Known	AGO	9.25	7.9
Non-Nephrotoxic	Mifepristone	Mifepristone	CHRM1	Progesterone receptor	Known	REG	9.22	9.1
Non-Nephrotoxic	Dasatinib	Dasatinib	CHRM5	Tyrosine-protein kinase HCK	Known	N/A	9.22	9
Non-Nephrotoxic	L-Hyoscyamine	L-Hyoscyamine	VP16	Muscarinic acetylcholine receptor M4	Known	ANT	9.21	8.2
Non-Nephrotoxic	Scopolamine	Scopolamine	HTR1A	Muscarinic acetylcholine receptor M4	Known	ANT	9.21	9.5
Non-Nephrotoxic	Linagliptin	Linagliptin	ADRA1	Dipeptidyl peptidase 4	Known	INH	9.21	9
Non-Nephrotoxic	Isoprenaline	Isoprenaline	OPRM1:OPRD1	Alpha-1B adrenergic receptor	Known	N/A	9.2	6.7
Non-Nephrotoxic	Alvimopan	Alvimopan	IARS	Mu-type opioid receptor	Known	ANT	9.2	5.8
Non-Nephrotoxic	Lisuride	Lisuride	ADORA3	Alpha-2C adrenergic receptor	Known	ANT	9.2	9.1
Non-Nephrotoxic	L-Hyoscyamine	L-Hyoscyamine	mAChR-A	Muscarinic acetylcholine receptor M1	Known	ANT	9.19	8.5
Non-Nephrotoxic	L-Hyoscyamine	L-Hyoscyamine	TRH-R2	Muscarinic acetylcholine receptor M5	Known	ANT	9.16	8.2
Non-Nephrotoxic	Mifepristone	Mifepristone	HTR2C	Tegument protein VP16	Known	N/A	9.15	8.2
Non-Nephrotoxic	Lisuride	Lisuride	LCK	5-hydroxytryptamine receptor 1A	Known	AGO	9.13	8.2
Non-Nephrotoxic	Prazosin	Prazosin	SIGMAR1	ALPHA-1 ADRENERGIC RECEPTOR	Known	N/A	9.12	8.2
Non-Nephrotoxic	Pindolol	Pindolol	EBP	Beta-2 adrenergic receptor	Known	AGO	9.12	8.3
Non-Nephrotoxic	Mirtazapine	Mirtazapine	OPR	Histamine H1 receptor	Known	ANT	9.1	9.3
Non-Nephrotoxic	Cabergoline	Cabergoline	ADRB	D(3) dopamine receptor	Known	AGO	9.1	9.2
Non-Nephrotoxic	Mupirocin	Mupirocin	THRB	Isoleucine--tRNA ligase, cytoplasmic	Known	N/A	9.1	N/A
Non-Nephrotoxic	Etomidate	Etomidate	CHRM	Cytochrome P450 11B1, mitochondrial	Known	INH	9.1	7.2
Non-Nephrotoxic	Cabergoline	Cabergoline	ADRB1	D(2) dopamine receptor	Known	AGO	9.1	7.4
Non-Nephrotoxic	Felcisetrag	Felcisetrag	CHRN	5-hydroxytryptamine receptor 4	Known	AGO	9.09	9.2
Non-Nephrotoxic	Prazosin	Prazosin	HTR2B	Adenosine receptor A3	Known	N/A	9.07	A
Non-Nephrotoxic	Palonosetron	Palonosetron	EPHA3	5-hydroxytryptamine receptor 3	Known	N/A	9.06	7.8
Non-Nephrotoxic	Scopolamine	Scopolamine	AURKC	Muscarinic acetylcholine receptor DM1	Known	N/A	9.05	8.7
Non-Nephrotoxic	L-Hyoscyamine	L-Hyoscyamine	FRK	Muscarinic acetylcholine receptor M3	Known	ANT	9.03	8.4
Non-Nephrotoxic	Protirelin	Protirelin	KDR	Thyrotropin-releasing hormone receptor 2	Known	N/A	9.03	7.1
Non-Nephrotoxic	Dasatinib	Dasatinib	TSPO	Tyrosine-protein kinase Lck	Known	N/A	9	8.9
Non-Nephrotoxic	Ketanserin	Ketanserin	SRC	Sigma non-opioid intracellular receptor 1	Known	N/A	9	6.6
Non-Nephrotoxic	Raloxifene	Raloxifene	ADR	3-beta-hydroxysteroid-Delta(8),Delta(7)-isomerase	Known	INH	9	A
Non-Nephrotoxic	Ergotamine	Ergotamine	DDR1	5-hydroxytryptamine receptor 1A	Known	AGO	8.99	9
Non-Nephrotoxic	Axitinib	Axitinib	HTR2	Platelet-derived growth factor receptor beta	Known	INH	8.98	7.8
Non-Nephrotoxic	Hydromorphone	Hydromorphone	BTK	OPIOID RECEPTOR	Known	ANT	8.98	8.7
Non-Nephrotoxic	Nadolol	Nadolol	CACNB	BETA ADRENERGIC RECEPTOR	Known	N/A	8.98	7.9
Non-Nephrotoxic	Tesevatinib	Tesevatinib	EPHA5	Tyrosine-protein kinase Yes	Known	N/A	8.96	6.9
Non-Nephrotoxic	Nicardipine	Nicardipine	PTGER1	Voltage-dependent calcium channel	Known	BLO	8.96	7.8
Non-Nephrotoxic	Pindolol	Pindolol	SLC33A1	BETA ADRENERGIC RECEPTOR	Known	N/A	8.96	7.1
Non-Nephrotoxic	Rathyronine	Rathyronine	LYN	Thyroid hormone receptor beta	Known	AGO	8.94	7.7
Non-Nephrotoxic	Scopolamine	Scopolamine	EPHA8	Muscarinic acetylcholine receptor M1	Known	ANT	8.94	9.6
Non-Nephrotoxic	L-Hyoscyamine	L-Hyoscyamine	cyaC	Muscarinic acetylcholine receptor	Known	N/A	8.93	7.9
Non-Nephrotoxic	Pindolol	Pindolol	CCNA:CDK2	Beta-1 adrenergic receptor	Known	AGO	8.93	7.8
Non-Nephrotoxic	Nicotine	Nicotine	EPHA2	Neuronal nicotinic acetylcholine receptor	Known	N/A	8.91	8.2
Non-Nephrotoxic	Lisuride	Lisuride	TXK	5-hydroxytryptamine receptor 2B	Known	ANT	8.9	8.7
Non-Nephrotoxic	Dasatinib	Dasatinib	HTR6	Ephrin type-A receptor 3	Known	N/A	8.9	A
Non-Nephrotoxic	Racemic-Timolol	Racemic-Timolol	SLC1A5	BETA ADRENERGIC RECEPTOR	Known	N/A	8.9	8.1
Non-Nephrotoxic	Axitinib	Axitinib	EGFR	Aurora kinase C	Known	N/A	8.89	A
Non-Nephrotoxic	Dasatinib	Dasatinib	HTR7	Tyrosine-protein kinase FRK	Known	N/A	8.89	6.5
Non-Nephrotoxic	Axitinib	Axitinib	CYP3A4	Vascular endothelial growth factor receptor 2	Known	INH	8.88	5.7
Non-Nephrotoxic	Promethazine	Promethazine	AVPR1A	Histamine H1 receptor	Known	ANT	8.85	8.4
Non-Nephrotoxic	Ergotamine	Ergotamine	TAT	5-hydroxytryptamine receptor 1D	Known	AGO	8.85	9.1
Non-Nephrotoxic	Verapamil	Verapamil	MAPT	Translocator protein	Known	N/A	8.85	A
Non-Nephrotoxic	Dicyclomine	Dicyclomine	GIPR	Muscarinic acetylcholine receptor M1	Known	ANT	8.84	8.4
Non-Nephrotoxic	Raloxifene	Raloxifene	GAK	Estrogen receptor	Known	REG	8.83	7.4
Non-Nephrotoxic	Cabergoline	Cabergoline	EPHB1	5-hydroxytryptamine receptor 2B	Known	AGO	8.82	7.8
Non-Nephrotoxic	Lisuride	Lisuride	DDR2	5-hydroxytryptamine receptor 2A	Known	AGO	8.81	8
Non-Nephrotoxic	Dasatinib	Dasatinib	CA2	Proto-oncogene tyrosine-protein kinase Src	Known	INH	8.8	7
Non-Nephrotoxic	Nicardipine	Nicardipine	Ca15	ADRENERGIC RECEPTOR	Known	N/A	8.8	N/A
Non-Nephrotoxic	Scopolamine	Scopolamine	P2RX7	Muscarinic acetylcholine receptor M5	Known	ANT	8.79	9.4
Non-Nephrotoxic	Oxybutynin	Oxybutynin	MAP2K5	Muscarinic acetylcholine receptor M3	Known	ANT	8.78	7.3
Non-Nephrotoxic	Granisetron	Granisetron	DRD5	5-hydroxytryptamine receptor 3A	Known	ANT	8.78	8.1
Non-Nephrotoxic	Conivaptan	Conivaptan	SIK1	Vasopressin V2 receptor	Known	ANT	8.78	7.7
Non-Nephrotoxic	Dasatinib	Dasatinib	CHRNA4:CHRNB2	Abelson tyrosine-protein kinase 2	Known	N/A	8.77	A
Non-Nephrotoxic	Domperidone	Domperidone	CHRNA9	D(2) dopamine receptor	Known	ANT	8.77	6.9
Non-Nephrotoxic	L-Hyoscyamine	L-Hyoscyamine	TNF	Muscarinic acetylcholine receptor M2	Known	ANT	8.76	8.2
Non-Nephrotoxic	Dicyclomine	Dicyclomine	F3	Muscarinic acetylcholine receptor M3	Known	ANT	8.75	8
Non-Nephrotoxic	Atenolol	Atenolol	4xABCC8:4xKCNJ11	Adenosine receptor A3	Known	N/A	8.75	A
Non-Nephrotoxic	Ergotamine	Ergotamine	IL6	D(2) dopamine receptor	Known	AGO	8.74	8.3
Non-Nephrotoxic	Ergotamine	Ergotamine	sugE	5-hydroxytryptamine receptor 1B	Known	AGO	8.74	8.6
Non-Nephrotoxic	Propranolol	Propranolol	GPER1	Beta-2 adrenergic receptor	Known	ANT	8.74	7.9
Non-Nephrotoxic	Axitinib	Axitinib	OPRL1	Platelet-derived growth factor receptor alpha	Known	N/A	8.74	5.8
Non-Nephrotoxic	Dasatinib	Dasatinib	KIT	Epithelial discoidin domain-containing receptor 1	Known	N/A	8.74	A
Non-Nephrotoxic	Mifepristone	Mifepristone	CNR2	Glucocorticoid receptor	Known	ANT	8.73	7.2
Non-Nephrotoxic	Ketanserin	Ketanserin	PDE3	5-hydroxytryptamine receptor 2	Known	N/A	8.73	8.1
Non-Nephrotoxic	Carteolol	Carteolol	SIK2	Beta-1 adrenergic receptor	Known	ANT	8.72	7.4
Non-Nephrotoxic	Ketanserin	Ketanserin	EPHA4	5-hydroxytryptamine receptor 2A	Known	ANT	8.72	8.2
Non-Nephrotoxic	Dasatinib	Dasatinib	EPHB2	Tyrosine-protein kinase BTK	Known	INH	8.72	8.8
Non-Nephrotoxic	Ergoatetrine	Ergoatetrine	DRD4	5-hydroxytryptamine receptor 1B	Known	ANT	8.72	8.1
Non-Nephrotoxic	2-Bromo-alpha-ergocryptine	2-Bromo-alpha-ergocryptine	BMX	Alpha-1B adrenergic receptor	Known	N/A	8.71	8.2
Non-Nephrotoxic	Nicardipine	Nicardipine	SLC6A4	Voltage-dependent L-type calcium channel	Known	BLO	8.71	6.4
Non-Nephrotoxic	Dasatinib	Dasatinib	CSK	Ephrin type-A receptor 5	Known	N/A	8.7	5.6
Non-Nephrotoxic	Dicyclomine	Dicyclomine	ADRA	Muscarinic acetylcholine receptor M5	Known	N/A	8.7	A
Non-Nephrotoxic	DL-Thyroxine	DL-Thyroxine	ZNF664	Thyroid hormone receptor	Known	N/A	8.7	9.8
Non-Nephrotoxic	Nadolol	Nadolol	CHRNA4	Beta-2 adrenergic receptor	Known	ANT	8.7	8.8
Non-Nephrotoxic	Tesevatinib	Tesevatinib	OPRD1	Tyrosine-protein kinase Lyn	Known	N/A	8.7	7
Non-Nephrotoxic	16-Epiestriol	16-Epiestriol	FKBP1A	Estrogen receptor	Known	AGO	8.7	6.2
Non-Nephrotoxic	Dasatinib	Dasatinib	ESRRB	Ephrin type-A receptor 8	Known	N/A	8.7	6.2
Non-Nephrotoxic	Axitinib	Axitinib	ESR2	Cyclin A-CDK2 complex	Known	N/A	8.7	6.4
Non-Nephrotoxic	Dasatinib	Dasatinib	SHBG	Ephrin type-A receptor 2	Known	INH	8.68	8.7
Non-Nephrotoxic	Metolazone	Metolazone	ACE	Carbonic anhydrase 7	Known	N/A	8.68	6.8
Non-Nephrotoxic	Dasatinib	Dasatinib	CCND3:CDK4	Tyrosine-protein kinase TXK	Known	N/A	8.68	A
Non-Nephrotoxic	Dicyclomine	Dicyclomine	AChR	Muscarinic acetylcholine receptor M4	Known	N/A	8.68	7.7
Non-Nephrotoxic	Darifenacin	Darifenacin	FLT1	Muscarinic acetylcholine receptor M3	Known	ANT	8.66	7.6
Non-Nephrotoxic	Ergoatetrine	Ergoatetrine	PTGFR	5-hydroxytryptamine receptor 6	Known	ANT	8.66	7.7
Non-Nephrotoxic	Arginine	Arginine	CASR	Neutral amino acid transporter B(0)	Known	N/A	8.66	3.1
Non-Nephrotoxic	Tesevatinib	Tesevatinib	NQO2	Epidermal growth factor receptor	Known	INH	8.65	7.2
Non-Nephrotoxic	Tesevatinib	Tesevatinib	ampC	Ephrin type-B receptor 4	Known	INH	8.64	7.1
Non-Nephrotoxic	Terazosin	Terazosin	PPARG	Alpha-1B adrenergic receptor	Known	ANT	8.64	8.5
Non-Nephrotoxic	Granisetron	Granisetron	ABL	5-hydroxytryptamine receptor 3	Known	N/A	8.64	6.8
Non-Nephrotoxic	Ergotamine	Ergotamine	ESRRA	5-hydroxytryptamine receptor 2B	Known	AGO	8.63	8.1
Non-Nephrotoxic	Lisuride	Lisuride	CXCL8	5-hydroxytryptamine receptor 7	Known	AGO	8.63	7.7
Non-Nephrotoxic	Oxybutynin	Oxybutynin	DCPS	Muscarinic acetylcholine receptor M1	Known	ANT	8.62	7.1
Non-Nephrotoxic	Pitolisant	Pitolisant	EPHA1	Cytochrome P450 3A4	Known	N/A	8.62	5.5
Non-Nephrotoxic	Conivaptan	Conivaptan	PTK6	Vasopressin V1a receptor	Known	ANT	8.62	6
Non-Nephrotoxic	Atosiban	Atosiban	CNR1	Vasopressin V1a receptor	Known	ANT	8.6	7.2
Non-Nephrotoxic	Ergotamine	Ergotamine	HTR1	D(3) dopamine receptor	Known	AGO	8.6	8.6
Non-Nephrotoxic	Lixivaptan	Lixivaptan	AR	Vasopressin V2 receptor	Known	ANT	8.6	8
Non-Nephrotoxic	Ergotamine	Ergotamine	TRHR	Alpha-2B adrenergic receptor	Known	ANT	8.59	8.4
Non-Nephrotoxic	Dasatinib	Dasatinib	EPHB3	Cyclin-G-associated kinase	Known	N/A	8.59	A
Non-Nephrotoxic	Ergoatetrine	Ergoatetrine	TNNI3K	5-hydroxytryptamine receptor 2A	Known	AGO	8.58	7.9
Non-Nephrotoxic	Ergotamine	Ergotamine	NISCH	5-hydroxytryptamine receptor 2A	Known	AGO	8.58	8
Non-Nephrotoxic	Ketanserin	Ketanserin	BLK	Adenosine receptor A3	Known	N/A	8.57	N/A
Non-Nephrotoxic	Scopolamine	Scopolamine	PDE5A	Muscarinic acetylcholine receptor M2	Known	ANT	8.57	9.2
Non-Nephrotoxic	Dasatinib	Dasatinib	CXCR1	Ephrin type-B receptor 1	Known	N/A	8.56	6.2
Non-Nephrotoxic	Tesevatinib	Tesevatinib	CHRNA2:CHRNB2	Vascular endothelial growth factor receptor 2	Known	INH	8.56	6.9
Non-Nephrotoxic	Propranolol	Propranolol	NR3C2	BETA ADRENERGIC RECEPTOR	Known	N/A	8.55	7
Non-Nephrotoxic	Dasatinib	Dasatinib	ESRRG	Discoidin domain-containing receptor 2	Known	N/A	8.55	8.3
Non-Nephrotoxic	Chlorthalidone	Chlorthalidone	agrA	Carbonic anhydrase 7	Known	INH	8.55	7.5
Non-Nephrotoxic	Terazosin	Terazosin	SF3B3	Alpha-1D adrenergic receptor	Known	ANT	8.55	9.2
Non-Nephrotoxic	Dasatinib	Dasatinib	GABAAR	Tyrosine-protein kinase Fgr	Known	N/A	8.54	A
Non-Nephrotoxic	Oxybutynin	Oxybutynin	CA13	Muscarinic acetylcholine receptor M4	Known	ANT	8.53	N/A
Non-Nephrotoxic	Dicyclomine	Dicyclomine	SRMS	Sigma non-opioid intracellular receptor 1	Known	N/A	8.5	7.5
Non-Nephrotoxic	Dasatinib	Dasatinib	HTR5A	Tyrosine-protein kinase Lyn	Known	N/A	8.5	7.3
Non-Nephrotoxic	Dasatinib	Dasatinib	CHRNA2;CHRNB2	Bcr-Abl tyrosine-kinase	Known	N/A	8.5	6
Non-Nephrotoxic	Mifepristone	Mifepristone	FLT3	Tyrosine aminotransferase	Known	N/A	8.49	A
Non-Nephrotoxic	Darifenacin	Darifenacin	MAP4K5	Beta-2 adrenergic receptor	Known	N/A	8.48	6.6
Non-Nephrotoxic	Phenoxybenzamine	Phenoxybenzamine	SIK3	Alpha-2B adrenergic receptor	Known	ANT	8.48	A
Non-Nephrotoxic	Ergoatetrine	Ergoatetrine	BRK1	5-hydroxytryptamine receptor 2B	Known	AGO	8.48	8.9
Non-Nephrotoxic	Dasatinib	Dasatinib	PTGS	Dual specificity mitogen-activated protein kinase kinase 5	Known	N/A	8.48	A
Non-Nephrotoxic	Lisuride	Lisuride	GNRHR	D(1B) dopamine receptor	Known	AGO	8.47	7.6
Non-Nephrotoxic	Dasatinib	Dasatinib	ERBB3	Serine/threonine-protein kinase SIK1	Known	INH	8.46	A
Non-Nephrotoxic	Nicotine	Nicotine	PF3D7_1443900	Nicotinic acetylcholine receptor alpha-4/beta-2	Known	N/A	8.46	8.4
Non-Nephrotoxic	Nicotine	Nicotine	HSP90AA1	NACHR ALPHA9	Known	N/A	8.46	N/A
Non-Nephrotoxic	Darifenacin	Darifenacin	SMG1	Muscarinic acetylcholine receptor M5	Known	ANT	8.45	A
Non-Nephrotoxic	Alfuzosin	Alfuzosin	CA1	Alpha-1D adrenergic receptor	Known	ANT	8.45	N/A
Non-Nephrotoxic	Mifepristone	Mifepristone	SLC18A	Tumor necrosis factor	Known	N/A	8.42	A
Non-Nephrotoxic	Oxybutynin	Oxybutynin	NAMPT	Muscarinic acetylcholine receptor	Known	N/A	8.41	A
Non-Nephrotoxic	Axitinib	Axitinib	CYP2C9	Mast/stem cell growth factor receptor Kit	Known	N/A	8.4	6
Non-Nephrotoxic	Nabilone	Nabilone	KCNH2	Cannabinoid receptor 2	Known	AGO	8.39	7.9
Non-Nephrotoxic	Pentazocine	Pentazocine	PLK4	Kappa-type opioid receptor	Known	AGO	8.39	8.5
Non-Nephrotoxic	Phentolamine	Phentolamine	CYP2D6	Alpha-2A adrenergic receptor	Known	ANT	8.38	7.6
Non-Nephrotoxic	2-Bromo-alpha-ergocryptine	2-Bromo-alpha-ergocryptine	AKR1A1	Alpha-1A adrenergic receptor	Known	N/A	8.38	8.1
Non-Nephrotoxic	Ondansetron	Ondansetron	MTHFD2	5-hydroxytryptamine receptor 3A	Known	ANT	8.38	9.7
Non-Nephrotoxic	Fuyosyosin	Fuyosyosin	PLD1	D(3) dopamine receptor	Known	N/A	8.37	6.9
Non-Nephrotoxic	Simendan	Simendan	LIPG	PHOSPHODIESTERASE 3	Known	INH	8.36	7.6
Non-Nephrotoxic	Dasatinib	Dasatinib	LIPC	Serine/threonine-protein kinase SIK2	Known	INH	8.36	A
Non-Nephrotoxic	Penbuterol	Penbuterol	TBXAS1	5-hydroxytryptamine receptor 1A	Known	ANT	8.36	6.4
Non-Nephrotoxic	Dasatinib	Dasatinib	HTR1F	Ephrin type-A receptor 4	Known	N/A	8.34	A
Non-Nephrotoxic	Promethazine	Promethazine	GPR55	Muscarinic acetylcholine receptor M5	Known	ANT	8.34	7.2
Non-Nephrotoxic	Ergotamine	Ergotamine	ABCC8	Alpha-2C adrenergic receptor	Known	ANT	8.33	8.3
Non-Nephrotoxic	Pitolisant	Pitolisant	GLUL	Histamine H3 receptor	Known	AGO	8.33	8.4
Non-Nephrotoxic	Dasatinib	Dasatinib	RET	Ephrin type-B receptor 2	Known	N/A	8.32	A
Non-Nephrotoxic	Lisuride	Lisuride	TAAR1	D(4) dopamine receptor	Known	AGO	8.32	8.1
Non-Nephrotoxic	Astragalin	Astragalin	ALOX5	Carbonic anhydrase 12	Known	INH	8.31	7.1
Non-Nephrotoxic	Dasatinib	Dasatinib	FGFR2	Cytoplasmic tyrosine-protein kinase BMX	Known	N/A	8.31	A
Non-Nephrotoxic	Citalopram	Citalopram	CDA	Sodium-dependent serotonin transporter	Known	INH	8.3	7.6
Non-Nephrotoxic	Dasatinib	Dasatinib	RIPK2	Tyrosine-protein kinase CSK	Known	N/A	8.3	5.8
Non-Nephrotoxic	Alfuzosin	Alfuzosin	TMEM97	ALPHA-1 ADRENERGIC RECEPTOR	Known	N/A	8.3	N/A
Non-Nephrotoxic	Ergotamine	Ergotamine	AHCY	Alpha-2A adrenergic receptor	Known	ANT	8.29	8.8
Non-Nephrotoxic	Alfuzosin	Alfuzosin	CA9	Alpha-1B adrenergic receptor	Known	ANT	8.29	N/A
Non-Nephrotoxic	Prazosin	Prazosin	CACNA1D	Adrenoreceptor alpha receptors	Known	N/A	8.29	7.5
Non-Nephrotoxic	Ketanserin	Ketanserin	KCNH1	Histamine H1 receptor	Known	ANT	8.28	7.4
Non-Nephrotoxic	Ergotamine	Ergotamine	CCNT1:CDK9	5-hydroxytryptamine receptor 6	Known	AGO	8.27	7.9
Non-Nephrotoxic	Pentazocine	Pentazocine	DRD1	Zinc finger protein 664	Known	N/A	8.27	N/A
Non-Nephrotoxic	Metolazone	Metolazone	TESK1	Carbonic anhydrase 12	Known	INH	8.27	7.7
Non-Nephrotoxic	Propranolol	Propranolol	RARB	Beta-1 adrenergic receptor	Known	ANT	8.27	7.8
Non-Nephrotoxic	Nicotine	Nicotine	SLC18A1	Neuronal acetylcholine receptor subunit alpha-4	Known	AGO	8.27	8.8
Non-Nephrotoxic	Hydromorphone	Hydromorphone	ADORA2B	Kappa-type opioid receptor	Known	AGO	8.26	6.9
Non-Nephrotoxic	Regroton	Regroton	EPHX2	Synaptic vesicular amine transporter	Known	INH	8.25	6.8
Non-Nephrotoxic	Pentazocine	Pentazocine	PTGS1	Sigma non-opioid intracellular receptor 1	Known	REG	8.23	7.1
Non-Nephrotoxic	Dasatinib	Dasatinib	ADRB3	Activated CDC42 kinase 1	Known	N/A	8.23	7.7
Non-Nephrotoxic	Roxithromycin	Roxithromycin	CDK1	Streptokinase A	Known	N/A	8.22	8.2
Non-Nephrotoxic	Alvimopan	Alvimopan	AGTR	Delta-type opioid receptor	Known	ANT	8.22	4.5
Non-Nephrotoxic	Ilotycin	Ilotycin	ERBB4	Streptokinase A	Known	N/A	8.22	8.2
Non-Nephrotoxic	Rifaximin	Rifaximin	PPP3CA	Streptokinase A	Known	N/A	8.22	8.2
Non-Nephrotoxic	Pimecrolimus	Pimecrolimus	EPHA6	Peptidyl-prolyl cis-trans isomerase FKBP1A	Known	INH	8.22	8.1
Non-Nephrotoxic	Clindamycin	Clindamycin	SLCO2A1	Streptokinase A	Known	N/A	8.22	A
Non-Nephrotoxic	Labetalol	Labetalol	KCND3	BETA ADRENERGIC RECEPTOR	Known	N/A	8.21	6.9
Non-Nephrotoxic	Ergotamine	Ergotamine	GRPR	Alpha-1B adrenergic receptor	Known	N/A	8.21	8.3
Non-Nephrotoxic	Phenoxybenzamine	Phenoxybenzamine	DRTS	ALPHA-1 ADRENERGIC RECEPTOR	Known	N/A	8.21	6
Non-Nephrotoxic	Cabergoline	Cabergoline	CXCR1/2	5-hydroxytryptamine receptor 2A	Known	AGO	8.21	6.4
Non-Nephrotoxic	2-Bromo-alpha-ergocryptine	2-Bromo-alpha-ergocryptine	HSD11B1	D(2) dopamine receptor	Known	AGO	8.21	9.1
Non-Nephrotoxic	Dasatinib	Dasatinib	PF3D7_1229400	Platelet-derived growth factor receptor beta	Known	INH	8.21	7.7
Non-Nephrotoxic	Ergoatetrine	Ergoatetrine	PDE10A	5-hydroxytryptamine receptor 1A	Known	AGO	8.21	8.3
Non-Nephrotoxic	Scopolamine	Scopolamine	THY-2	Muscarinic acetylcholine receptor	Known	N/A	8.2	8.5
Non-Nephrotoxic	Oxybutynin	Oxybutynin	DHODH	Muscarinic acetylcholine receptor M5	Known	ANT	8.2	A
Non-Nephrotoxic	Lisuride	Lisuride	CYP2C19	Alpha-1A adrenergic receptor	Known	ANT	8.2	7.5
Non-Nephrotoxic	16-Epiestriol	16-Epiestriol	CCNB:CDK1	Estrogen receptor beta	Known	AGO	8.18	7.8
Non-Nephrotoxic	Folliculinum	Folliculinum	MGMT	Sex hormone-binding globulin	Known	N/A	8.18	8.6
Non-Nephrotoxic	Folliculinum	Folliculinum	SLC7A10	Estrogen receptor	Known	AGO	8.17	6.3
Non-Nephrotoxic	Ergotamine	Ergotamine	KDM1A	Alpha-1A adrenergic receptor	Known	N/A	8.17	8.3
Non-Nephrotoxic	Ondansetron	Ondansetron	GRM8	5-hydroxytryptamine receptor 3	Known	N/A	8.17	9.2
Non-Nephrotoxic	Terazosin	Terazosin	SRR	ALPHA-1 ADRENERGIC RECEPTOR	Known	N/A	8.16	7.2
Non-Nephrotoxic	Lisinopril	Lisinopril	MYC	Angiotensin-converting enzyme	Known	INH	8.16	8.1
Non-Nephrotoxic	Axitinib	Axitinib	MMP	CDK4/Cyclin D3	Known	N/A	8.15	8.4
Non-Nephrotoxic	Darifenacin	Darifenacin	CYP51A1	Muscarinic acetylcholine receptor M1	Known	ANT	8.15	8.2
Non-Nephrotoxic	Fuyosyosin	Fuyosyosin	APP	Muscarinic acetylcholine receptor M5	Known	N/A	8.15	8.7
Non-Nephrotoxic	Gefitinib	Gefitinib	BMPR1B	Cyclin-G-associated kinase	Known	N/A	8.15	A
Non-Nephrotoxic	Nicotine	Nicotine	TEK	Acetylcholine receptor	Known	N/A	8.14	7.1
Non-Nephrotoxic	Axitinib	Axitinib	TUBA1A	Vascular endothelial growth factor receptor 1	Known	INH	8.14	7.6
Non-Nephrotoxic	Racemic-Timolol	Racemic-Timolol	TIE1	Beta-1 adrenergic receptor	Known	ANT	8.14	7.2
Non-Nephrotoxic	Fuyosyosin	Fuyosyosin	CACNA1S	Muscarinic acetylcholine receptor M4	Known	N/A	8.13	8.9
Non-Nephrotoxic	Prostaglandin	Prostaglandin	OR51E2	Prostaglandin F2-alpha receptor	Known	AGO	8.12	6.5
Non-Nephrotoxic	2-Bromo-alpha-ergocryptine	2-Bromo-alpha-ergocryptine	CA4	D(3) dopamine receptor	Known	AGO	8.12	8.9
Non-Nephrotoxic	Promethazine	Promethazine	CACNA1	Muscarinic acetylcholine receptor M4	Known	ANT	8.11	7.3
Non-Nephrotoxic	Arginine	Arginine	HCAR1	Extracellular calcium-sensing receptor	Known	N/A	8.11	A
Non-Nephrotoxic	Prazosin	Prazosin	CCNK:CDK9	Ribosyldihydronicotinamide dehydrogenase [quinone]	Known	N/A	8.11	N/A
Non-Nephrotoxic	Oxprenolol	Oxprenolol	ACA7	Beta-1 adrenergic receptor	Known	ANT	8.11	7.6
Non-Nephrotoxic	2-Bromo-alpha-ergocryptine	2-Bromo-alpha-ergocryptine	RAR	Alpha-1D adrenergic receptor	Known	N/A	8.1	7.7
Non-Nephrotoxic	Voltaren	Voltaren	TEC	Interleukin-8	Known	N/A	8.1	5.7
Non-Nephrotoxic	Promethazine	Promethazine	CHRNB4	Muscarinic acetylcholine receptor M1	Known	ANT	8.09	7
Non-Nephrotoxic	Phentolamine	Phentolamine	SLC6A3	Alpha-2B adrenergic receptor	Known	ANT	8.09	7
Non-Nephrotoxic	Alfentanil	Alfentanil	MAP3K19	OPIOID RECEPTOR	Known	N/A	8.09	6.7
Non-Nephrotoxic	Dasatinib	Dasatinib	CD38	Ephrin type-A receptor 1	Known	N/A	8.08	A
Non-Nephrotoxic	Mirtazapine	Mirtazapine	FAP	5-hydroxytryptamine receptor 2A	Known	ANT	8.08	8.2
Non-Nephrotoxic	Dasatinib	Dasatinib	P2RX2	Protein-tyrosine kinase 6	Known	N/A	8.08	A
Non-Nephrotoxic	Cabergoline	Cabergoline	PTGER3	5-hydroxytryptamine receptor 1D	Known	AGO	8.08	7.3
Non-Nephrotoxic	Dasatinib	Dasatinib	CTSS	Macrophage colony-stimulating factor 1 receptor	Known	N/A	8.07	8.1
Non-Nephrotoxic	Promethazine	Promethazine	HNMT	5-hydroxytryptamine receptor 2C	Known	ANT	8.05	7.2
Non-Nephrotoxic	Tesevatinib	Tesevatinib	IRAK4	Receptor tyrosine-protein kinase erbB-2	Known	INH	8.05	6.7
Non-Nephrotoxic	Protirelin	Protirelin	HLA-A	Motilin receptor	Known	N/A	8.05	6.7
Non-Nephrotoxic	Prazosin	Prazosin	GRIN2B	ADRENERGIC RECEPTOR	Known	N/A	8.05	N/A
Non-Nephrotoxic	Phentolamine	Phentolamine	FKBP5	Alpha-1A adrenergic receptor	Known	ANT	8.05	8.3
Non-Nephrotoxic	Chlorthalidone	Chlorthalidone	CA	Carbonic anhydrase 5B, mitochondrial	Known	N/A	8.05	7.9
Non-Nephrotoxic	Axitinib	Axitinib	LIMK2	Aurora kinase B	Known	INH	8.03	5
Non-Nephrotoxic	Phentolamine	Phentolamine	MAPK14	ALPHA-2 ADRENERGIC RECEPTOR	Known	AGO	8.03	6.2
Non-Nephrotoxic	Terazosin	Terazosin	AURKA	Alpha-1A adrenergic receptor	Known	ANT	8.03	8.6
Non-Nephrotoxic	Lisuride	Lisuride	MST1R	5-hydroxytryptamine receptor 6	Known	AGO	8.02	8
Non-Nephrotoxic	Oxprenolol	Oxprenolol	SLC47A1	Beta-2 adrenergic receptor	Known	ANT	8.01	6.3
Non-Nephrotoxic	Nabilone	Nabilone	TK1	Cannabinoid receptor 1	Known	AGO	8	7.8
Non-Nephrotoxic	Ketanserin	Ketanserin	CA14	Dopamine receptor	Known	N/A	8	7.6
Non-Nephrotoxic	Benazepril	Benazepril	CYP19A1	Angiotensin-converting enzyme	Known	INH	7.99	5.8
Non-Nephrotoxic	Raloxifene	Raloxifene	P38	Estrogen receptor beta	Known	ANT	7.99	8.5
Non-Nephrotoxic	Tesevatinib	Tesevatinib	CYP17A1	Proto-oncogene tyrosine-protein kinase Src	Known	INH	7.99	6.2
Non-Nephrotoxic	Mifepristone	Mifepristone	CHRNA3;CHRNA6;CHRNB2;CHRNB3	Androgen receptor	Known	ANT	7.98	7.1
Non-Nephrotoxic	2-Bromo-alpha-ergocryptine	2-Bromo-alpha-ergocryptine	IRAK1	Alpha-2A adrenergic receptor	Known	ANT	7.98	8.2
Non-Nephrotoxic	2-Bromo-alpha-ergocryptine	2-Bromo-alpha-ergocryptine	FGFR3	5-hydroxytryptamine receptor 1D	Known	AGO	7.98	8.4
Non-Nephrotoxic	Protirelin	Protirelin	FGFR1	Thyrotropin-releasing hormone receptor	Known	AGO	7.98	6.8
Non-Nephrotoxic	Lisuride	Lisuride	QPCT	Alpha-1D adrenergic receptor	Known	N/A	7.98	8.3
Non-Nephrotoxic	Alfentanil	Alfentanil	folA	Mu-type opioid receptor	Known	AGO	7.96	6.8
Non-Nephrotoxic	Dasatinib	Dasatinib	BRD4	Ephrin type-B receptor 3	Known	N/A	7.96	A
Non-Nephrotoxic	Lisuride	Lisuride	PTGS2	5-hydroxytryptamine receptor 2C	Known	AGO	7.96	7.1
Non-Nephrotoxic	Dasatinib	Dasatinib	GLRB	Serine/threonine-protein kinase TNNI3K	Known	N/A	7.96	A
Non-Nephrotoxic	Nalbuphine	Nalbuphine	MGAM	Mu-type opioid receptor	Known	AGO	7.95	8.1
Non-Nephrotoxic	Phentolamine	Phentolamine	SERPINA6	Adrenoreceptor alpha receptors	Known	N/A	7.94	5
Non-Nephrotoxic	Phentolamine	Phentolamine	PNLIP	ALPHA-1 ADRENERGIC RECEPTOR	Known	AGO	7.94	5.8
Non-Nephrotoxic	Phentolamine	Phentolamine	RARG	Nischarin	Known	N/A	7.94	6
Non-Nephrotoxic	Oxybutynin	Oxybutynin	LGALS4:RORC	Muscarinic acetylcholine receptor M2	Known	ANT	7.93	7.2
Non-Nephrotoxic	Dasatinib	Dasatinib	GRIN1	Tyrosine-protein kinase Blk	Known	N/A	7.93	A
Non-Nephrotoxic	Labetalol	Labetalol	PKMYT1	Beta-1 adrenergic receptor	Known	ANT	7.93	7.3
Non-Nephrotoxic	Avanafil	Avanafil	MAP3K9	cGMP-specific 3',5'-cyclic phosphodiesterase	Known	INH	7.93	7.7
Non-Nephrotoxic	Voltaren	Voltaren	MAP3K2	C-X-C chemokine receptor type 1	Known	N/A	7.92	A
Non-Nephrotoxic	Dasatinib	Dasatinib	CYP26B1	Platelet-derived growth factor receptor alpha	Known	N/A	7.92	7.1
Non-Nephrotoxic	Nicotine	Nicotine	RAF1	NACHR ALPHA2BETA2	Known	N/A	7.92	7.7
Non-Nephrotoxic	Butorphanol	Butorphanol	HRH4	Delta-type opioid receptor	Known	AGO	7.92	7.8
Non-Nephrotoxic	Cabergoline	Cabergoline	CYP24A1	Alpha-2A adrenergic receptor	Known	ANT	7.91	7.8
Non-Nephrotoxic	Domperidone	Domperidone	LIMK1	D(3) dopamine receptor	Known	ANT	7.91	7.1
Non-Nephrotoxic	Ketanserin	Ketanserin	GCS2	Adrenoreceptor alpha receptors	Known	N/A	7.9	10
Non-Nephrotoxic	Ketanserin	Ketanserin	CDK4	ALPHA-1 ADRENERGIC RECEPTOR	Known	ANT	7.9	7.4
Non-Nephrotoxic	Dopamine	Dopamine	TNIK	D(4) dopamine receptor	Known	AGO	7.89	7.5
Non-Nephrotoxic	Tesevatinib	Tesevatinib	ACHP	Ephrin type-A receptor 2	Known	INH	7.89	6.9
Non-Nephrotoxic	Phenoxybenzamine	Phenoxybenzamine	TAOK3	5-hydroxytryptamine receptor 2A	Known	N/A	7.89	6
Non-Nephrotoxic	Dasatinib	Dasatinib	DPP9	Tyrosine-protein kinase Srms	Known	N/A	7.89	A
Non-Nephrotoxic	2-Bromo-alpha-ergocryptine	2-Bromo-alpha-ergocryptine	GLUN	5-hydroxytryptamine receptor 2B	Known	ANT	7.89	8
Non-Nephrotoxic	Isoprenaline	Isoprenaline	COQ8A	Beta-1 adrenergic receptor	Known	AGO	7.88	5.8
Non-Nephrotoxic	Pazopanib	Pazopanib	MAPK1	Vascular endothelial growth factor receptor 1	Known	INH	7.88	6.7
Non-Nephrotoxic	Vildagliptin	Vildagliptin	CTSK	Dipeptidyl peptidase 4	Known	INH	7.87	5.8
Non-Nephrotoxic	Ergotamine	Ergotamine	ANT	5-hydroxytryptamine receptor 5A	Known	ANT	7.87	A
Non-Nephrotoxic	Nicotine	Nicotine	ADCY5	Neuronal acetylcholine receptor; alpha2/beta2	Known	N/A	7.87	8.2
Non-Nephrotoxic	Fenoldopam	Fenoldopam	SLK	D(1B) dopamine receptor	Known	AGO	7.86	7.7
Non-Nephrotoxic	Folliculinum	Folliculinum	MAPK11	Estrogen receptor beta	Known	AGO	7.86	6.3
Non-Nephrotoxic	2-Bromo-alpha-ergocryptine	2-Bromo-alpha-ergocryptine	GRK2	5-hydroxytryptamine receptor 1A	Known	AGO	7.85	8.9
Non-Nephrotoxic	Mirtazapine	Mirtazapine	GALK1	5-hydroxytryptamine receptor 2C	Known	ANT	7.82	7.9
Non-Nephrotoxic	Metolazone	Metolazone	mtcA1	Carbonic anhydrase 13	Known	N/A	7.82	6.8
Non-Nephrotoxic	Ergoatetrine	Ergoatetrine	LNPEP	5-hydroxytryptamine receptor 2C	Known	AGO	7.82	7.4
Non-Nephrotoxic	Tesevatinib	Tesevatinib	ACVR2A	Tyrosine-protein kinase Blk	Known	N/A	7.82	6.8
Non-Nephrotoxic	Chlorthalidone	Chlorthalidone	STK36	Carbonic anhydrase 13	Known	N/A	7.82	7.4
Non-Nephrotoxic	Lisuride	Lisuride	CHRNA2	5-hydroxytryptamine receptor 1B	Known	AGO	7.81	6.4
Non-Nephrotoxic	Ketanserin	Ketanserin	NET	Alpha-1D adrenergic receptor	Known	ANT	7.8	5.8
Non-Nephrotoxic	Prostacycline	Prostacycline	CDK5:CDK5R1	Prostacyclin receptor	Known	AGO	7.8	6.8
Non-Nephrotoxic	Oxybutynin	Oxybutynin	MCHR1	Sigma non-opioid intracellular receptor 1	Known	N/A	7.8	N/A
Non-Nephrotoxic	Troglitazone	Troglitazone	NCE103	Oxytocin receptor	Known	N/A	7.8	N/A
Non-Nephrotoxic	Phentolamine	Phentolamine	NEK11	Alpha-2C adrenergic receptor	Known	ANT	7.79	7.3
Non-Nephrotoxic	Dasatinib	Dasatinib	SLCO1C1	Mitogen-activated protein kinase kinase kinase kinase 5	Known	N/A	7.79	6.1
Non-Nephrotoxic	Nicotine	Nicotine	MAP3K3	Alpha-4 beta-2 nicotinic receptor	Known	AGO	7.79	7.9
Non-Nephrotoxic	Dasatinib	Dasatinib	PIP4K2C	Serine/threonine-protein kinase SIK3	Known	INH	7.78	A
Non-Nephrotoxic	Dasatinib	Dasatinib	SLCO2B1	Mast/stem cell growth factor receptor Kit	Known	INH	7.78	8.3
Non-Nephrotoxic	Alfuzosin	Alfuzosin	HMOX1	Alpha-1A adrenergic receptor	Known	ANT	7.78	8.3
Non-Nephrotoxic	Ketanserin	Ketanserin	MAP3K11	Alpha-1A adrenergic receptor	Known	ANT	7.77	6
Non-Nephrotoxic	Dasatinib	Dasatinib	TRPM2	Protein BRICK1	Known	N/A	7.77	N/A
Non-Nephrotoxic	Fuyosyosin	Fuyosyosin	SLC12A	5-hydroxytryptamine receptor 2A	Known	N/A	7.77	7.8
Non-Nephrotoxic	Voltaren	Voltaren	CHRNA3	Cyclooxygenase	Known	INH	7.76	2.4
Non-Nephrotoxic	Ketoconazole	Ketoconazole	WEE2	Gonadotropin-releasing hormone receptor	Known	N/A	7.76	N/A
Non-Nephrotoxic	Phentolamine	Phentolamine	MAP3K4	Alpha-1D adrenergic receptor	Known	ANT	7.75	7.6
Non-Nephrotoxic	Mirtazapine	Mirtazapine	HCRTR1	Alpha-2C adrenergic receptor	Known	ANT	7.75	7.5
Non-Nephrotoxic	Promethazine	Promethazine	OXGR1	Muscarinic acetylcholine receptor M3	Known	ANT	7.75	7.2
Non-Nephrotoxic	Dasatinib	Dasatinib	HSD17B2	Receptor tyrosine-protein kinase erbB-3	Known	N/A	7.75	5.8
Non-Nephrotoxic	Fuyosyosin	Fuyosyosin	CYP3A5	Muscarinic acetylcholine receptor M3	Known	N/A	7.75	9
Non-Nephrotoxic	Pazopanib	Pazopanib	CYP2B6	Platelet-derived growth factor receptor beta	Known	INH	7.74	6.9
Non-Nephrotoxic	Trazodone	Trazodone	TACR	5-hydroxytryptamine receptor 2A	Known	ANT	7.72	7
Non-Nephrotoxic	Sertaconazole	Sertaconazole	HSD17B1	Heat shock protein 90, putative	Known	N/A	7.71	7.7
Non-Nephrotoxic	Econazole	Econazole	HRH	Heat shock protein 90, putative	Known	N/A	7.71	7.2
Non-Nephrotoxic	Ciclopirox	Ciclopirox	KCNJ11	Heat shock protein HSP 90-alpha	Known	N/A	7.71	A
Non-Nephrotoxic	Ketanserin	Ketanserin	ADORA	VESICULAR MONOAMINE TRANSPORTER	Known	N/A	7.7	N/A
Non-Nephrotoxic	Ketoconazole	Ketoconazole	CYP2A6	Probable lanosterol 14-alpha demethylase	Known	N/A	7.7	A
Non-Nephrotoxic	Cabergoline	Cabergoline	GPD2	5-hydroxytryptamine receptor 1A	Known	AGO	7.7	7
Non-Nephrotoxic	Raloxifene	Raloxifene	GABABR	Aldehyde oxidase	Known	N/A	7.7	N/A
Non-Nephrotoxic	Axitinib	Axitinib	CXCR2	Vascular endothelial growth factor receptor 3	Known	N/A	7.7	10
Non-Nephrotoxic	Cabergoline	Cabergoline	CYP2C8	D(1B) dopamine receptor	Known	AGO	7.68	A
Non-Nephrotoxic	Zoledronic	Zoledronic	GALR2	Farnesyl pyrophosphate synthase	Known	INH	7.68	7.2
Non-Nephrotoxic	Buspirone	Buspirone	NR1I3	5-hydroxytryptamine receptor 1A	Known	AGO	7.68	6.6
Non-Nephrotoxic	Cabergoline	Cabergoline	RXRA:PPARG	Alpha-2C adrenergic receptor	Known	ANT	7.68	7.6
Non-Nephrotoxic	Pazopanib	Pazopanib	Ren1	Vascular endothelial growth factor receptor 2	Known	INH	7.67	6
Non-Nephrotoxic	Dopamine	Dopamine	mGluR	D(3) dopamine receptor	Known	AGO	7.67	6.3
Non-Nephrotoxic	Nicotine	Nicotine	ROCK2	Neuronal acetylcholine receptor; alpha3/beta2	Known	N/A	7.67	6.8
Non-Nephrotoxic	2-Bromo-alpha-ergocryptine	2-Bromo-alpha-ergocryptine	CRACR2A	5-hydroxytryptamine receptor 6	Known	AGO	7.66	7.7
Non-Nephrotoxic	Fuyosyosin	Fuyosyosin	VDR	Sigma non-opioid intracellular receptor 1	Known	N/A	7.66	7
Non-Nephrotoxic	Fuyosyosin	Fuyosyosin	MAP2K6	Alpha-1D adrenergic receptor	Known	N/A	7.66	7.4
Non-Nephrotoxic	Riboflavin	Riboflavin	CA5A	Folate receptor gamma	Known	N/A	7.66	N/A
Non-Nephrotoxic	Hydromorphone	Hydromorphone	PTGER4	Mu-type opioid receptor	Known	AGO	7.66	7.6
Non-Nephrotoxic	Lisuride	Lisuride	A7C99_4692	5-hydroxytryptamine receptor 1D	Known	AGO	7.65	7.7
Non-Nephrotoxic	Pentazocine	Pentazocine	LPAR3	Mu-type opioid receptor	Known	AGO	7.65	7.9
Non-Nephrotoxic	Ketanserin	Ketanserin	mtnr1c	D(4) dopamine receptor	Known	ANT	7.65	6.8
Non-Nephrotoxic	Amiodarone	Amiodarone	AKR1C1	Cytochrome P450 2C9	Known	INH	7.65	I
Non-Nephrotoxic	Dofetilide	Dofetilide	PTGDR	Potassium voltage-gated channel subfamily H member 2	Known	INH	7.64	6.4
Non-Nephrotoxic	Isoprenaline	Isoprenaline	LPAR5	BETA ADRENERGIC RECEPTOR	Known	N/A	7.63	5.6
Non-Nephrotoxic	Diphenhydramine	Diphenhydramine	GPR17	Histamine H1 receptor	Known	ANT	7.62	7.4
Non-Nephrotoxic	Axitinib	Axitinib	SLC12A3	Serine/threonine-protein kinase PLK4	Known	INH	7.62	5.8
Non-Nephrotoxic	Diltiazem	Diltiazem	RXRA	Voltage-dependent L-type calcium channel	Known	N/A	7.61	7
Non-Nephrotoxic	Mebeverine	Mebeverine	glmU	Cytochrome P450 2D6	Known	N/A	7.6	4.5
Non-Nephrotoxic	Mirtazapine	Mirtazapine	M2	5-hydroxytryptamine receptor 3	Known	N/A	7.6	8.1
Non-Nephrotoxic	Ergotamine	Ergotamine	GPR35	5-hydroxytryptamine receptor 2C	Known	AGO	7.6	7.6
Non-Nephrotoxic	Amiodarone	Amiodarone	NR5A1	3-beta-hydroxysteroid-Delta(8),Delta(7)-isomerase	Known	N/A	7.6	A
Non-Nephrotoxic	Gefitinib	Gefitinib	GALR1	Epidermal growth factor receptor	Known	INH	7.6	6.6
Non-Nephrotoxic	Folliculinum	Folliculinum	NPYR	Hepatic triacylglycerol lipase	Known	N/A	7.59	7.9
Non-Nephrotoxic	Prucalopride	Prucalopride	RXR	5-hydroxytryptamine receptor 4	Known	AGO	7.58	7.2
Non-Nephrotoxic	Labetalol	Labetalol	LHCGR	Beta-2 adrenergic receptor	Known	AGO	7.58	7.2
Non-Nephrotoxic	2-Bromo-alpha-ergocryptine	2-Bromo-alpha-ergocryptine	SMO	Dopamine receptor	Known	N/A	7.55	N/A
Non-Nephrotoxic	Tesevatinib	Tesevatinib	GBA2	Vascular endothelial growth factor receptor 3	Known	INH	7.55	6.4
Non-Nephrotoxic	Norepinephrine	Norepinephrine	BACE	ALPHA-2 ADRENERGIC RECEPTOR	Known	N/A	7.55	6.9
Non-Nephrotoxic	Darifenacin	Darifenacin	PARP2	Muscarinic acetylcholine receptor M4	Known	ANT	7.55	N/A
Non-Nephrotoxic	Econazole	Econazole	HCRTR	Thromboxane-A synthase	Known	N/A	7.54	6.6
Non-Nephrotoxic	Promethazine	Promethazine	gag-pol	Alpha-1B adrenergic receptor	Known	ANT	7.54	8.2
Non-Nephrotoxic	Fuyosyosin	Fuyosyosin	CYP4A11	5-hydroxytryptamine receptor 2B	Known	N/A	7.54	6.8
Non-Nephrotoxic	Pindolol	Pindolol	NR1D1	5-hydroxytryptamine receptor 1A	Known	ANT	7.54	7.1
Non-Nephrotoxic	Promethazine	Promethazine	SHMT2	Muscarinic acetylcholine receptor M2	Known	ANT	7.52	6.8
Non-Nephrotoxic	Ergoatetrine	Ergoatetrine	PLD2	5-hydroxytryptamine receptor 1F	Known	ANT	7.51	7.5
Non-Nephrotoxic	Tesevatinib	Tesevatinib	LGALS3	Tyrosine-protein kinase Lck	Known	INH	7.51	6.9
Non-Nephrotoxic	Tolbutamide	Tolbutamide	SLC16A2	ATP-binding cassette sub-family C member 8	Known	N/A	7.5	7.5
Non-Nephrotoxic	Axitinib	Axitinib	NPFFR1	Fibroblast growth factor receptor 2	Known	INH	7.5	A
Non-Nephrotoxic	Glimepiride	Glimepiride	PGA5	ATP-binding cassette sub-family C member 8	Known	N/A	7.5	7.5
Non-Nephrotoxic	Glipizide	Glipizide	PRKAA2	ATP-binding cassette sub-family C member 8	Known	N/A	7.5	8
Non-Nephrotoxic	Tolazamide	Tolazamide	TLR	ATP-binding cassette sub-family C member 8	Known	N/A	7.5	7.5
Non-Nephrotoxic	Propranolol	Propranolol	HCAR3	ALPHA-2 ADRENERGIC RECEPTOR	Known	N/A	7.5	6.1
Non-Nephrotoxic	Dofetilide	Dofetilide	CNDP1	Potassium voltage-gated channel subfamily H member 1	Known	BLO	7.5	N/A
Non-Nephrotoxic	Nalbuphine	Nalbuphine	MAOA	Kappa-type opioid receptor	Known	AGO	7.49	8.2
Non-Nephrotoxic	Fenoldopam	Fenoldopam	GRM7	D(1A) dopamine receptor	Known	AGO	7.49	6.6
Non-Nephrotoxic	Dasatinib	Dasatinib	SLC27A4	Dual specificity testis-specific protein kinase 1	Known	N/A	7.48	N/A
Non-Nephrotoxic	2-Bromo-alpha-ergocryptine	2-Bromo-alpha-ergocryptine	SLC6A5	5-hydroxytryptamine receptor 7	Known	AGO	7.48	6.7
Non-Nephrotoxic	Fuyosyosin	Fuyosyosin	fabI	Alpha-1A adrenergic receptor	Known	N/A	7.48	7
Non-Nephrotoxic	Axitinib	Axitinib	SIRT3	Tyrosine-protein kinase ABL1	Known	N/A	7.47	A
Non-Nephrotoxic	Adapalene	Adapalene	GPR39	Retinoic acid receptor beta	Known	AGO	7.47	7.1
Non-Nephrotoxic	Prazosin	Prazosin	NR2C2;TAB1	Alpha-2C adrenergic receptor	Known	ANT	7.47	A
Non-Nephrotoxic	2-Bromo-alpha-ergocryptine	2-Bromo-alpha-ergocryptine	RPS6KB1	Alpha-2B adrenergic receptor	Known	ANT	7.47	7.8
Non-Nephrotoxic	Ketanserin	Ketanserin	GRM3	Alpha-1B adrenergic receptor	Known	ANT	7.47	4.6
Non-Nephrotoxic	DL-Thyroxine	DL-Thyroxine	MAPK10	Thyroid hormone receptor beta	Known	AGO	7.46	8
Non-Nephrotoxic	Lisuride	Lisuride	HCRTR2	Histamine H1 receptor	Known	N/A	7.46	6.4
Non-Nephrotoxic	Lisuride	Lisuride	LTB4R2	Beta-2 adrenergic receptor	Known	N/A	7.46	7.4
Non-Nephrotoxic	Ergotamine	Ergotamine	TAS1R1	Alpha-1D adrenergic receptor	Known	N/A	7.46	7.6
Non-Nephrotoxic	Regroton	Regroton	SCNA	Chromaffin granule amine transporter	Known	INH	7.45	N/A
Non-Nephrotoxic	Promethazine	Promethazine	CSNK1A1	Alpha-2B adrenergic receptor	Known	ANT	7.45	7.6
Non-Nephrotoxic	Labetalol	Labetalol	USP7	Adrenoreceptor alpha receptors	Known	N/A	7.45	6.2
Non-Nephrotoxic	Fenoldopam	Fenoldopam	KRAS	Adenosine receptor A2b	Known	N/A	7.45	A
Non-Nephrotoxic	Pazopanib	Pazopanib	NaCh	Macrophage colony-stimulating factor 1 receptor	Known	INH	7.44	6.5
Non-Nephrotoxic	Raloxifene	Raloxifene	KCNJ8	Bifunctional epoxide hydrolase 2	Known	INH	7.44	A
Non-Nephrotoxic	Fuyosyosin	Fuyosyosin	RPS6KA2	Alpha-2C adrenergic receptor	Known	N/A	7.43	6.8
Non-Nephrotoxic	Molindone	Molindone	STS	D(2) dopamine receptor	Known	ANT	7.43	6.2
Non-Nephrotoxic	2-Bromo-alpha-ergocryptine	2-Bromo-alpha-ergocryptine	MMP3	Alpha-2C adrenergic receptor	Known	ANT	7.42	7.8
Non-Nephrotoxic	Hydromorphone	Hydromorphone	P2RY6	Delta-type opioid receptor	Known	AGO	7.42	7.1
Non-Nephrotoxic	Voltaren	Voltaren	CHIT1	Prostaglandin G/H synthase 1	Known	INH	7.41	6.9
Non-Nephrotoxic	Alvimopan	Alvimopan	CACNA2D2	Kappa-type opioid receptor	Known	ANT	7.41	4.6
Non-Nephrotoxic	Isoprenaline	Isoprenaline	NR5A2	Beta-3 adrenergic receptor	Known	AGO	7.4	5.5
Non-Nephrotoxic	Regroton	Regroton	ALB	Cyclin-dependent kinase 1	Known	N/A	7.4	N/A
Non-Nephrotoxic	Ergotamine	Ergotamine	SLC12A1	5-hydroxytryptamine receptor 7	Known	ANT	7.4	7.6
Non-Nephrotoxic	Dasatinib	Dasatinib	MAPK8	Receptor tyrosine-protein kinase erbB-4	Known	N/A	7.4	A
Non-Nephrotoxic	Nicotine	Nicotine	PROKR2	Potassium voltage-gated channel subfamily D member 3	Known	BLO	7.4	N/A
Non-Nephrotoxic	Pyrimethamine	Pyrimethamine	GYR	Bifunctional dihydrofolate reductase-thymidylate synthase	Known	INH	7.4	7.7
Non-Nephrotoxic	Protirelin	Protirelin	MAPKAPK5	Protein Trhr2	Known	AGO	7.4	A
Non-Nephrotoxic	Promethazine	Promethazine	SGK2	5-hydroxytryptamine receptor 2A	Known	ANT	7.4	7.2
Non-Nephrotoxic	Tesevatinib	Tesevatinib	PTGIS	Tyrosine-protein kinase Fyn	Known	N/A	7.39	6.2
Non-Nephrotoxic	Mafenide	Mafenide	TLR9	Carbonic anhydrase 13	Known	N/A	7.39	6.9
Non-Nephrotoxic	Axitinib	Axitinib	RXRB	Macrophage colony-stimulating factor 1 receptor	Known	N/A	7.39	5.9
Non-Nephrotoxic	Dicyclomine	Dicyclomine	ACE2	Muscarinic acetylcholine receptor M2	Known	ANT	7.39	7.6
Non-Nephrotoxic	Pazopanib	Pazopanib	CPB1	Mast/stem cell growth factor receptor Kit	Known	INH	7.39	7.3
Non-Nephrotoxic	Famotidine	Famotidine	P2RY4	Histamine H2 receptor	Known	ANT	7.38	N/A
Non-Nephrotoxic	Fexofenadine	Fexofenadine	MAP2K4	Histamine H1 receptor	Known	ANT	7.37	6.6
Non-Nephrotoxic	Ketoconazole	Ketoconazole	S1PR4	Cytochrome P450 3A4	Known	N/A	7.36	7
Non-Nephrotoxic	Buspirone	Buspirone	MTOR	D(3) dopamine receptor	Known	ANT	7.36	6.1
Non-Nephrotoxic	Conivaptan	Conivaptan	KCNA5	Oxytocin receptor	Known	N/A	7.35	6
Non-Nephrotoxic	Metoprolol	Metoprolol	FFAR4	BETA ADRENERGIC RECEPTOR	Known	N/A	7.35	5.6
Non-Nephrotoxic	Prostaglandin	Prostaglandin	UTS2R	Solute carrier organic anion transporter family member 2A1	Known	N/A	7.35	7.2
Non-Nephrotoxic	Isoprenaline	Isoprenaline	GANAB	Beta-2 adrenergic receptor	Known	AGO	7.34	5.6
Non-Nephrotoxic	Diltiazem	Diltiazem	MAP2K1	Voltage-dependent L-type calcium channel subunit alpha-1D	Known	N/A	7.34	6.8
Non-Nephrotoxic	Pyrimethamine	Pyrimethamine	ADORA2	Bifunctional dihydrofolate reductase-thymidylate synthase 2	Known	N/A	7.34	A
Non-Nephrotoxic	Pazopanib	Pazopanib	RGS4	Vascular endothelial growth factor receptor 3	Known	INH	7.33	7
Non-Nephrotoxic	Nicotine	Nicotine	GPR88	NACHR ALPHA3BETA2	Known	N/A	7.33	7.3
Non-Nephrotoxic	Pyrimethamine	Pyrimethamine	RPS6KA3	Dihydroorotate dehydrogenase (quinone), mitochondrial	Known	N/A	7.33	A
Non-Nephrotoxic	Metoclopramide	Metoclopramide	TGM	D(3) dopamine receptor	Known	ANT	7.32	8
Non-Nephrotoxic	Colestipol	Colestipol	PDE7B	Casein kinase II subunit alpha	Known	N/A	7.32	A
Non-Nephrotoxic	Dasatinib	Dasatinib	CACNA2D1	Mitogen-activated protein kinase kinase kinase MLT	Known	N/A	7.32	A
Non-Nephrotoxic	Mirtazapine	Mirtazapine	PTGDR2	Cytochrome P450 2C19	Known	N/A	7.3	N/A
Non-Nephrotoxic	Terazosin	Terazosin	PAK2	Alpha-2B adrenergic receptor	Known	N/A	7.3	N/A
Non-Nephrotoxic	Mirtazapine	Mirtazapine	GPR142	Cytochrome P450 2C9	Known	SUB	7.3	A
Non-Nephrotoxic	Econazole	Econazole	BACE1	Cytochrome P450 2C19	Known	INH	7.3	7.5
Non-Nephrotoxic	Econazole	Econazole	accC	Lanosterol 14-alpha demethylase	Known	N/A	7.3	6.7
Non-Nephrotoxic	Promethazine	Promethazine	PTPN1	Alpha-1A adrenergic receptor	Known	ANT	7.3	7.8
Non-Nephrotoxic	Ergotamine	Ergotamine	PTGDS	5-hydroxytryptamine receptor 1F	Known	AGO	7.29	6.7
Non-Nephrotoxic	Mupirocin	Mupirocin	CAMK2B	Streptokinase A	Known	N/A	7.29	A
Non-Nephrotoxic	Cabergoline	Cabergoline	SRD5A1	D(4) dopamine receptor	Known	AGO	7.28	5.7
Non-Nephrotoxic	Fuyosyosin	Fuyosyosin	TAS1R2	5-hydroxytryptamine receptor 6	Known	N/A	7.28	5.7
Non-Nephrotoxic	Dasatinib	Dasatinib	NMBR	Bone morphogenetic protein receptor type-1B	Known	N/A	7.28	A
Non-Nephrotoxic	Tesevatinib	Tesevatinib	folP	Angiopoietin-1 receptor	Known	INH	7.27	5.8
Non-Nephrotoxic	Promethazine	Promethazine	MAP4K3	5-hydroxytryptamine receptor 2B	Known	ANT	7.27	6.3
Non-Nephrotoxic	Fuyosyosin	Fuyosyosin	CDK2	Alpha-1B adrenergic receptor	Known	N/A	7.26	7.3
Non-Nephrotoxic	Dasatinib	Dasatinib	AOC1	Tubulin alpha-1A chain	Known	N/A	7.26	N/A
Non-Nephrotoxic	Darifenacin	Darifenacin	KDM1A:RCOR1	Muscarinic acetylcholine receptor M2	Known	ANT	7.26	6.9
Non-Nephrotoxic	Prazosin	Prazosin	P2RY12	Alpha-2B adrenergic receptor	Known	ANT	7.26	N/A
Non-Nephrotoxic	Labetalol	Labetalol	GSK3B	Alpha-1A adrenergic receptor	Known	N/A	7.26	6.7
Non-Nephrotoxic	Axitinib	Axitinib	PHF8	Tyrosine-protein kinase receptor Tie-1	Known	N/A	7.25	A
Non-Nephrotoxic	Atosiban	Atosiban	CAMK4	Oxytocin receptor	Known	ANT	7.25	7.5
Non-Nephrotoxic	Molindone	Molindone	NOS2	D(3) dopamine receptor	Known	N/A	7.25	5.6
Non-Nephrotoxic	Mirtazapine	Mirtazapine	GLRA1	ALPHA-2 ADRENERGIC RECEPTOR	Known	N/A	7.25	6.8
Non-Nephrotoxic	Phenoxybenzamine	Phenoxybenzamine	GABRA3	Synaptic vesicular amine transporter	Known	N/A	7.24	4.8
Non-Nephrotoxic	Dicyclomine	Dicyclomine	MCHR2	Muscarinic acetylcholine receptor	Known	N/A	7.24	6.7
Non-Nephrotoxic	Pazopanib	Pazopanib	SCN9A	Epithelial discoidin domain-containing receptor 1	Known	N/A	7.24	A
Non-Nephrotoxic	Verapamil	Verapamil	ACVR1B	Voltage-dependent L-type calcium channel subunit alpha-1S	Known	INH	7.24	8.4
Non-Nephrotoxic	Prazosin	Prazosin	MAP4K1	5-hydroxytryptamine receptor 1D	Known	N/A	7.24	N/A
Non-Nephrotoxic	Glycine	Glycine	MET	OLFACTORY RECEPTOR 51E2	Known	N/A	7.24	N/A
Non-Nephrotoxic	Pitolisant	Pitolisant	ROS1	Cytochrome P450 2D6	Known	SUB	7.23	5.5
Non-Nephrotoxic	Cabergoline	Cabergoline	P94451	Alpha-1B adrenergic receptor	Known	N/A	7.22	7.4
Non-Nephrotoxic	Amiodarone	Amiodarone	GRIN1:GRIN2C	C-8 sterol isomerase	Known	N/A	7.21	A
Non-Nephrotoxic	Zoledronic	Zoledronic	GLR	Carbonic anhydrase 2	Known	N/A	7.21	I
Non-Nephrotoxic	Amlodipine	Amlodipine	GFER	Voltage-dependent L-type calcium channel subunit alpha-1D	Known	INH	7.2	7.1
Non-Nephrotoxic	Ketanserin	Ketanserin	P0504H10.9	Sodium-dependent serotonin transporter	Known	INH	7.2	A
Non-Nephrotoxic	Dasatinib	Dasatinib	ITK	Myelin transcription factor 1	Known	N/A	7.2	N/A
Non-Nephrotoxic	Amiodarone	Amiodarone	CMKLR1	Sigma non-opioid intracellular receptor 1	Known	N/A	7.2	7.2
Non-Nephrotoxic	Nicotine	Nicotine	CASP4	Neuronal acetylcholine receptor; alpha4/beta4	Known	N/A	7.19	6.1
Non-Nephrotoxic	Tesevatinib	Tesevatinib	RXRG	Platelet-derived growth factor receptor alpha	Known	N/A	7.19	6
Non-Nephrotoxic	Dihydrocodeine	Dihydrocodeine	CDK9	Mu-type opioid receptor	Known	AGO	7.19	6.7
Non-Nephrotoxic	Pindolol	Pindolol	PARP1	Beta-3 adrenergic receptor	Known	AGO	7.18	7.2
Non-Nephrotoxic	Dasatinib	Dasatinib	ERN1	Tyrosine-protein kinase Tec	Known	N/A	7.18	8.7
Non-Nephrotoxic	Ergoatetrine	Ergoatetrine	KCNA10	5-hydroxytryptamine receptor 1E	Known	AGO	7.18	7
Non-Nephrotoxic	Pentazocine	Pentazocine	SCN8A	Delta-type opioid receptor	Known	AGO	7.18	7.6
Non-Nephrotoxic	Moxonidine	Moxonidine	CDKL2	Nischarin	Known	AGO	7.18	7.7
Non-Nephrotoxic	Raloxifene	Raloxifene	PDE3B	C-8 sterol isomerase	Known	N/A	7.18	N/A
Non-Nephrotoxic	Pazopanib	Pazopanib	P4HB	Platelet-derived growth factor receptor alpha	Known	INH	7.17	7.1
Non-Nephrotoxic	2-Bromo-alpha-ergocryptine	2-Bromo-alpha-ergocryptine	ALOX15	5-hydroxytryptamine receptor 2A	Known	AGO	7.17	7.9
Non-Nephrotoxic	Phentolamine	Phentolamine	SSTR2	Alpha-1B adrenergic receptor	Known	ANT	7.17	7
Non-Nephrotoxic	Lisuride	Lisuride	SBK1	Alpha-1B adrenergic receptor	Known	N/A	7.17	7.4
Non-Nephrotoxic	Axitinib	Axitinib	BRAF	Abelson tyrosine-protein kinase 2	Known	N/A	7.16	A
Non-Nephrotoxic	Dobutamine	Dobutamine	ACVR2B	Alpha-1A adrenergic receptor	Known	N/A	7.15	A
Non-Nephrotoxic	Pentazocine	Pentazocine	Q8WSF8	Nociceptin receptor	Known	N/A	7.14	7.9
Non-Nephrotoxic	Fuyosyosin	Fuyosyosin	RIOK2	5-hydroxytryptamine receptor 2C	Known	N/A	7.14	7.4
Non-Nephrotoxic	Lisuride	Lisuride	PDE3A	D(1A) dopamine receptor	Known	AGO	7.14	6.3
Non-Nephrotoxic	Ketoconazole	Ketoconazole	HIPK4	25-hydroxyvitamin D-1 alpha hydroxylase, mitochondrial	Known	N/A	7.14	N/A
Non-Nephrotoxic	Econazole	Econazole	NEK2	Mycocyclosin synthase	Known	N/A	7.14	7.1
Non-Nephrotoxic	Nicotine	Nicotine	Q9XSW7	Neuronal acetylcholine receptor subunit beta-4	Known	N/A	7.14	N/A
Non-Nephrotoxic	Papaverine	Papaverine	CCND3:CDK6	cAMP and cAMP-inhibited cGMP 3',5'-cyclic phosphodiesterase 10A	Known	INH	7.14	6.9
Non-Nephrotoxic	Sotalol	Sotalol	PPARA	BETA ADRENERGIC RECEPTOR	Known	N/A	7.12	A
Non-Nephrotoxic	Oxybutynin	Oxybutynin	P2RX4	Sodium-dependent dopamine transporter	Known	N/A	7.12	N/A
Non-Nephrotoxic	Moxonidine	Moxonidine	GRIN1:GRIN2B	ALPHA-2 ADRENERGIC RECEPTOR	Known	N/A	7.12	6.5
Non-Nephrotoxic	Mafenide	Mafenide	LTK	Carbonic anhydrase 7	Known	N/A	7.12	7.4
Non-Nephrotoxic	Cabergoline	Cabergoline	MAP4K2	Alpha-2B adrenergic receptor	Known	ANT	7.12	7.1
Non-Nephrotoxic	Fuyosyosin	Fuyosyosin	C5AR1	D(2) dopamine receptor	Known	N/A	7.11	6
Non-Nephrotoxic	Dasatinib	Dasatinib	TYRO3	Mitogen-activated protein kinase kinase kinase 19	Known	N/A	7.1	A
Non-Nephrotoxic	Linagliptin	Linagliptin	CACNA1B	Prolyl endopeptidase FAP	Known	N/A	7.1	5.4
Non-Nephrotoxic	Prostaglandin	Prostaglandin	TTK	Prostaglandin E2 receptor EP3 subtype	Known	AGO	7.1	5
Non-Nephrotoxic	Dobutamine	Dobutamine	CHEK2	Alpha-1D adrenergic receptor	Known	N/A	7.1	N/A
Non-Nephrotoxic	Lisuride	Lisuride	SCN2A	Cytochrome P450 2D6	Known	SUB	7.1	7.8
Non-Nephrotoxic	Alosetron	Alosetron	cyp144	5-hydroxytryptamine receptor 2B	Known	ANT	7.1	N/A
Non-Nephrotoxic	Trazodone	Trazodone	MMP2	5-hydroxytryptamine receptor 2B	Known	ANT	7.09	7
Non-Nephrotoxic	Pazopanib	Pazopanib	NOX4	Ephrin type-B receptor 6	Known	N/A	7.09	N/A
Non-Nephrotoxic	Mafenide	Mafenide	CCNA2	Alpha carbonic anhydrase	Known	N/A	7.08	6.2
Non-Nephrotoxic	Trazodone	Trazodone	KCNA4	Alpha-1B adrenergic receptor	Known	ANT	7.08	6.3
Non-Nephrotoxic	Mirtazapine	Mirtazapine	GRM1	Alpha-2A adrenergic receptor	Known	ANT	7.08	7.8
Non-Nephrotoxic	Ketanserin	Ketanserin	SCN5A	5-hydroxytryptamine receptor 2C	Known	ANT	7.08	6.9
Non-Nephrotoxic	Dasatinib	Dasatinib	RORC	LIM domain kinase 2	Known	N/A	7.07	A
Non-Nephrotoxic	Nadolol	Nadolol	PDE6	Beta-1 adrenergic receptor	Known	ANT	7.07	7.8
Non-Nephrotoxic	Vatalanib	Vatalanib	TBK1	Vascular endothelial growth factor receptor 2	Known	INH	7.07	5.8
Non-Nephrotoxic	Hexachlorophene	Hexachlorophene	MYLK2	Mitogen-activated protein kinase 14	Known	N/A	7.06	6.5
Non-Nephrotoxic	Axitinib	Axitinib	STK3	Aurora kinase A	Known	INH	7.05	4.9
Non-Nephrotoxic	Dopamine	Dopamine	HMGB1	Dopamine receptor	Known	N/A	7.05	7.3
Non-Nephrotoxic	Axitinib	Axitinib	PI4KB	Macrophage-stimulating protein receptor	Known	N/A	7.05	5
Non-Nephrotoxic	Ondansetron	Ondansetron	LRRK2	Multidrug and toxin extrusion protein 1	Known	N/A	7.05	N/A
Non-Nephrotoxic	Herplex	Herplex	PDE1A	Thymidine kinase, cytosolic	Known	N/A	7.05	5.5
Non-Nephrotoxic	Ketoconazole	Ketoconazole	MME	Lanosterol 14-alpha demethylase	Known	N/A	7.05	A
Non-Nephrotoxic	Zoledronic	Zoledronic	SI	Carbonic anhydrase 14	Known	N/A	7.04	A
Non-Nephrotoxic	Conivaptan	Conivaptan	BMP2K	Vasopressin V1b receptor	Known	ANT	7.03	8.1
Non-Nephrotoxic	Oxprenolol	Oxprenolol	RIOK3	5-hydroxytryptamine receptor 1A	Known	ANT	7.03	7.2
Non-Nephrotoxic	Nicotine	Nicotine	NR0B2	Neuronal acetylcholine receptor; alpha2/beta4	Known	N/A	7.02	5.8
Non-Nephrotoxic	Buspirone	Buspirone	MAPKAPK2	Serotonin receptor 1	Known	N/A	7.02	6.5
Non-Nephrotoxic	Hexachlorophene	Hexachlorophene	CHIA	Estrogen receptor beta	Known	N/A	7.01	4
Non-Nephrotoxic	Pindolol	Pindolol	MAP2K2	Serotonin receptor 1	Known	N/A	7	6.5
Non-Nephrotoxic	Glycine	Glycine	NR1H4	Ionotropic glutamate receptor NMDA 1/2D	Known	N/A	7	A
Non-Nephrotoxic	Vatalanib	Vatalanib	JAK2	Vascular endothelial growth factor receptor	Known	INH	7	A
Non-Nephrotoxic	Raloxifene	Raloxifene	SLC22A2	G-protein coupled estrogen receptor 1	Known	AGO	7	N/A
Non-Nephrotoxic	Dopamine	Dopamine	RAD52	Alpha-2A adrenergic receptor	Known	N/A	7	A
Non-Nephrotoxic	Dasatinib	Dasatinib	NUAK2	P38 mitogen-activated protein kinase	Known	N/A	7	A
Non-Nephrotoxic	Nicotine	Nicotine	NPC1L1	Neuronal acetylcholine receptor; alpha3/alpha6/beta2/beta3	Known	N/A	6.99	N/A
Non-Nephrotoxic	Gefitinib	Gefitinib	CDK11A	Interleukin-1 receptor-associated kinase 1	Known	N/A	6.99	6.5
Non-Nephrotoxic	Trazodone	Trazodone	STK4	ALPHA-1 ADRENERGIC RECEPTOR	Known	ANT	6.98	6.1
Non-Nephrotoxic	Pyrimethamine	Pyrimethamine	RIPK4	Multidrug and toxin extrusion protein 1	Known	INH	6.97	N/A
Non-Nephrotoxic	Trazodone	Trazodone	PDE4B	5-hydroxytryptamine receptor 1D	Known	ANT	6.97	6.7
Non-Nephrotoxic	Verapamil	Verapamil	CAMKK1	5-hydroxytryptamine receptor 2B	Known	N/A	6.97	7
Non-Nephrotoxic	Pentazocine	Pentazocine	CAMKK2	OPIOID RECEPTOR	Known	ANT	6.97	6.8
Non-Nephrotoxic	2-Bromo-alpha-ergocryptine	2-Bromo-alpha-ergocryptine	CSNK1E	5-hydroxytryptamine receptor 1B	Known	AGO	6.97	7.8
Non-Nephrotoxic	Tesevatinib	Tesevatinib	HUNK	Mast/stem cell growth factor receptor Kit	Known	N/A	6.96	6.8
Non-Nephrotoxic	Dasatinib	Dasatinib	NFKB	Receptor-interacting serine/threonine-protein kinase 2	Known	N/A	6.96	6.8
Non-Nephrotoxic	Fuyosyosin	Fuyosyosin	MAPK6	Alpha-2A adrenergic receptor	Known	N/A	6.95	6.5
Non-Nephrotoxic	Verapamil	Verapamil	EIF2AK4	Voltage-dependent L-type calcium channel	Known	N/A	6.94	6.9
Non-Nephrotoxic	Tesevatinib	Tesevatinib	CDC7	Vascular endothelial growth factor receptor 1	Known	INH	6.94	5.4
Non-Nephrotoxic	Pioglitazone	Pioglitazone	FBP1	Carbonic anhydrase 2	Known	N/A	6.94	5.4
Non-Nephrotoxic	Axitinib	Axitinib	PKN2	Fibroblast growth factor receptor 3	Known	N/A	6.94	5.4
Non-Nephrotoxic	Pazopanib	Pazopanib	ATP4A:ATP4B	Discoidin domain-containing receptor 2	Known	N/A	6.92	6.2
Non-Nephrotoxic	Phenoxybenzamine	Phenoxybenzamine	MAP3K12	Dopamine receptor	Known	N/A	6.92	7.3
Non-Nephrotoxic	Buspirone	Buspirone	CYP2J2	Dopamine receptor	Known	N/A	6.92	6.1
Non-Nephrotoxic	Domperidone	Domperidone	GLUD	Alpha-1A adrenergic receptor	Known	ANT	6.92	7.8
Non-Nephrotoxic	Axitinib	Axitinib	MYLK3	Fibroblast growth factor receptor 1	Known	INH	6.91	5.1
Non-Nephrotoxic	Buspirone	Buspirone	ABCC9	Adenylate cyclase [ARTPT]	Known	N/A	6.9	6
Non-Nephrotoxic	Propranolol	Propranolol	FUCA1	5-hydroxytryptamine receptor 1A	Known	ANT	6.9	7.2
Non-Nephrotoxic	Trazodone	Trazodone	SRPK3	5-hydroxytryptamine receptor 1A	Known	ANT	6.89	6.9
Non-Nephrotoxic	Promethazine	Promethazine	PA2A1	Alpha-1D adrenergic receptor	Known	ANT	6.89	8.1
Non-Nephrotoxic	Adapalene	Adapalene	TACR2	Retinoic acid receptor gamma	Known	AGO	6.89	6.9
Non-Nephrotoxic	Ursolicacid	Ursolicacid	GRK4	GALECTIN 4 - RORGAMMA	Known	N/A	6.89	A
Non-Nephrotoxic	Dicyclomine	Dicyclomine	KDM4E	5-hydroxytryptamine receptor 2A	Known	N/A	6.89	5.7
Non-Nephrotoxic	Trazodone	Trazodone	CYP26A1	Alpha-1A adrenergic receptor	Known	ANT	6.88	6.6
Non-Nephrotoxic	Ketanserin	Ketanserin	TTPA	Synaptic vesicular amine transporter	Known	INH	6.88	6.3
Non-Nephrotoxic	Glycine	Glycine	MAPK3	Glutamate receptor ionotropic, NMDA 1	Known	N/A	6.87	A
Non-Nephrotoxic	Fuyosyosin	Fuyosyosin	NOS1	Muscarinic acetylcholine receptor M1	Known	ANT	6.87	8
Non-Nephrotoxic	Phenoxybenzamine	Phenoxybenzamine	PA2BA	Alpha-1B adrenergic receptor	Known	N/A	6.87	A
Non-Nephrotoxic	Dasatinib	Dasatinib	RPS6K	Membrane-associated tyrosine- and threonine-specific cdc2-inhibitory kinase	Known	N/A	6.86	N/A
Non-Nephrotoxic	Dopamine	Dopamine	PIM1	Sodium-dependent noradrenaline transporter	Known	N/A	6.86	7.9
Non-Nephrotoxic	Pazopanib	Pazopanib	AKT1	Mitogen-activated protein kinase kinase kinase 9	Known	N/A	6.86	A
Non-Nephrotoxic	Trazodone	Trazodone	DPP8	Alpha-1D adrenergic receptor	Known	ANT	6.86	6.3
Non-Nephrotoxic	Dobutamine	Dobutamine	ROCK1	Sodium-dependent dopamine transporter	Known	N/A	6.86	A
Non-Nephrotoxic	Axitinib	Axitinib	NR1I2	Dual specificity mitogen-activated protein kinase kinase 5	Known	N/A	6.85	A
Non-Nephrotoxic	Chlorthalidone	Chlorthalidone	KV7	Carbonic anhydrase 12	Known	INH	6.85	7.7
Non-Nephrotoxic	Dasatinib	Dasatinib	STK17A	Mitogen-activated protein kinase kinase kinase 2	Known	N/A	6.85	A
Non-Nephrotoxic	Phenoxybenzamine	Phenoxybenzamine	SLC22A1	D(2) dopamine receptor	Known	N/A	6.85	6.6
Non-Nephrotoxic	Ketoconazole	Ketoconazole	AKR1C3	Cytochrome P450 26B1	Known	N/A	6.85	A
Non-Nephrotoxic	Pindolol	Pindolol	CCKBR	Sodium-dependent serotonin transporter	Known	N/A	6.84	5.5
Non-Nephrotoxic	Diphenhydramine	Diphenhydramine	PRKD2	Muscarinic acetylcholine receptor M4	Known	N/A	6.83	6.9
Non-Nephrotoxic	Dobutamine	Dobutamine	CSNK2	5-hydroxytryptamine receptor 2A	Known	N/A	6.83	A
Non-Nephrotoxic	Labetalol	Labetalol	CHRNA1	ALPHA-1 ADRENERGIC RECEPTOR	Known	ANT	6.83	6.4
Non-Nephrotoxic	Pazopanib	Pazopanib	CSNK2A2	RAF proto-oncogene serine/threonine-protein kinase	Known	INH	6.83	5.8
Non-Nephrotoxic	Ketoconazole	Ketoconazole	MAP3K1	Cytochrome P450 11B2, mitochondrial	Known	N/A	6.82	A
Non-Nephrotoxic	Pazopanib	Pazopanib	PDE11A	Fibroblast growth factor receptor 1	Known	INH	6.82	6.2
Non-Nephrotoxic	Metoclopramide	Metoclopramide	ABCB1	D(2) dopamine receptor	Known	ANT	6.82	6.3
Non-Nephrotoxic	Granisetron	Granisetron	TGFBR2	5-hydroxytryptamine receptor 1A	Known	N/A	6.82	4
Non-Nephrotoxic	Promethazine	Promethazine	PA2B1	Histamine H4 receptor	Known	ANT	6.82	N/A
Non-Nephrotoxic	Ketoconazole	Ketoconazole	HCN4	1,25-dihydroxyvitamin D(3) 24-hydroxylase, mitochondrial	Known	N/A	6.81	A
Non-Nephrotoxic	Phenoxybenzamine	Phenoxybenzamine	cyp130	Alpha-1A adrenergic receptor	Known	N/A	6.81	6.1
Non-Nephrotoxic	Dasatinib	Dasatinib	GRIN1:GRIN2A	LIM domain kinase 1	Known	N/A	6.81	A
Non-Nephrotoxic	Axitinib	Axitinib	SCN	Non-receptor tyrosine-protein kinase TNK1	Known	N/A	6.8	A
Non-Nephrotoxic	Vatalanib	Vatalanib	PKA	Cytochrome P450 3A4	Known	N/A	6.8	6.3
Non-Nephrotoxic	Dasatinib	Dasatinib	CYSLTR1	Mitogen-activated protein kinase 14	Known	N/A	6.8	6.5
Non-Nephrotoxic	Domperidone	Domperidone	STK33	Alpha-1B adrenergic receptor	Known	ANT	6.8	7.8
Non-Nephrotoxic	Dobutamine	Dobutamine	HASPIN	High affinity choline transporter 1	Known	N/A	6.8	A
Non-Nephrotoxic	Ketanserin	Ketanserin	JAK1	Alpha-2C adrenergic receptor	Known	ANT	6.8	A
Non-Nephrotoxic	Ketanserin	Ketanserin	EBNA	Sodium-dependent noradrenaline transporter	Known	N/A	6.8	6.8
Non-Nephrotoxic	Trazodone	Trazodone	ARPP19	Adrenoreceptor alpha receptors	Known	N/A	6.8	7.1
Non-Nephrotoxic	Domperidone	Domperidone	KDM4A	5-hydroxytryptamine receptor 2A	Known	ANT	6.8	5.9
Non-Nephrotoxic	Pindolol	Pindolol	PPARD	5-hydroxytryptamine receptor 1B	Known	ANT	6.8	7
Non-Nephrotoxic	Triaconazole	Triaconazole	MARK3	Alpha-2C adrenergic receptor	Known	N/A	6.79	N/A
Non-Nephrotoxic	Propranolol	Propranolol	SLC22A6	Beta-3 adrenergic receptor	Known	ANT	6.79	6.9
Non-Nephrotoxic	Pedunculagin	Pedunculagin	CFD	Prothrombin	Known	N/A	6.79	6.8
Non-Nephrotoxic	Domperidone	Domperidone	FDFT1	Potassium voltage-gated channel subfamily H member 2	Known	INH	6.79	5.1
Non-Nephrotoxic	Dasatinib	Dasatinib	SLC10A1	Epidermal growth factor receptor	Known	N/A	6.78	6.6
Non-Nephrotoxic	Astragalin	Astragalin	PHKG2	Carbonic anhydrase 2	Known	N/A	6.78	5.5
Non-Nephrotoxic	Ergotamine	Ergotamine	CSNK1D	D(1B) dopamine receptor	Known	AGO	6.77	6.6
Non-Nephrotoxic	Ketoconazole	Ketoconazole	SLCO1B1	Cytochrome P450 11B1, mitochondrial	Known	INH	6.77	6.8
Non-Nephrotoxic	Metoprolol	Metoprolol	HIF1A	Beta-1 adrenergic receptor	Known	ANT	6.76	7
Non-Nephrotoxic	Econazole	Econazole	GABRA1:GABRB2:GABRG2	Cytochrome P450 1A2	Known	INH	6.76	6.1
Non-Nephrotoxic	Oxprenolol	Oxprenolol	Abcb1a	5-hydroxytryptamine receptor 1B	Known	AGO	6.76	6.6
Non-Nephrotoxic	Regroton	Regroton	PKC	Cyclin-dependent kinase 4	Known	N/A	6.76	A
Non-Nephrotoxic	Molindone	Molindone	IDO2	Alpha-2C adrenergic receptor	Known	N/A	6.76	A
Non-Nephrotoxic	Axitinib	Axitinib	ENGASE	TRAF2 and NCK-interacting protein kinase	Known	N/A	6.75	A
Non-Nephrotoxic	Econazole	Econazole	ABCC4	Cytochrome P450 2C9	Known	INH	6.75	6.5
Non-Nephrotoxic	Nicotine	Nicotine	crtY	Acetylcholine-binding protein	Known	N/A	6.74	A
Non-Nephrotoxic	Pazopanib	Pazopanib	CCNH:CDK7	Serine/threonine-protein kinase TAO3	Known	N/A	6.74	A
Non-Nephrotoxic	2-Bromo-alpha-ergocryptine	2-Bromo-alpha-ergocryptine	LOX	5-hydroxytryptamine receptor 4	Known	N/A	6.74	6.5
Non-Nephrotoxic	Verapamil	Verapamil	BRSK1	D(3) dopamine receptor	Known	N/A	6.73	5.9
Non-Nephrotoxic	Axitinib	Axitinib	TUBB2B	Bcr-Abl tyrosine-kinase	Known	N/A	6.73	A
Non-Nephrotoxic	Promethazine	Promethazine	MAN2B1	Sigma non-opioid intracellular receptor 1	Known	ANT	6.73	7.3
Non-Nephrotoxic	Tesevatinib	Tesevatinib	MAN2A1	Sodium-dependent serotonin transporter	Known	N/A	6.73	A
Non-Nephrotoxic	Voltaren	Voltaren	BRS3	Prostaglandin G/H synthase 2	Known	INH	6.73	6.5
Non-Nephrotoxic	Vildagliptin	Vildagliptin	MAN2C1	Dipeptidyl peptidase 9	Known	N/A	6.73	6.1
Non-Nephrotoxic	Vatalanib	Vatalanib	PRKAA1	Platelet-derived growth factor receptor beta	Known	INH	6.72	5.9
Non-Nephrotoxic	Lixivaptan	Lixivaptan	HMOX2	Vasopressin V1a receptor	Known	ANT	6.72	6.4
Non-Nephrotoxic	Glycine	Glycine	SMPD1	Glutamate receptor ionotropic, NMDA	Known	N/A	6.72	A
Non-Nephrotoxic	Dasatinib	Dasatinib	MAP3K13	Atypical kinase ADCK3, mitochondrial	Known	N/A	6.72	5.1
Non-Nephrotoxic	Amiodarone	Amiodarone	UGT1A1	Alpha-2A adrenergic receptor	Known	N/A	6.72	N/A
Non-Nephrotoxic	Buspirone	Buspirone	SLC29A1	Sigma non-opioid intracellular receptor 1	Known	N/A	6.72	8
Non-Nephrotoxic	Hexachlorophene	Hexachlorophene	STK26	Mitogen-activated protein kinase 1	Known	N/A	6.71	6.4
Non-Nephrotoxic	Ergoatetrine	Ergoatetrine	SUMO1	Alpha-2B adrenergic receptor	Known	N/A	6.71	6.8
Non-Nephrotoxic	Pentazocine	Pentazocine	MIF	5-hydroxytryptamine receptor 3A	Known	N/A	6.71	5.7
Non-Nephrotoxic	Chlorthalidone	Chlorthalidone	PTK2	Carbonic anhydrase 4	Known	INH	6.71	6.7
Non-Nephrotoxic	Mirtazapine	Mirtazapine	HEXB	D(3) dopamine receptor	Known	N/A	6.7	5.5
Non-Nephrotoxic	Econazole	Econazole	mex-5	Probable lanosterol 14-alpha demethylase	Known	N/A	6.7	6.7
Non-Nephrotoxic	Isoprenaline	Isoprenaline	ABCC1	Beta-adrenergic receptor kinase 1	Known	N/A	6.7	5.1
Non-Nephrotoxic	Perhexiline	Perhexiline	CA3	ALPHA-1 ADRENERGIC RECEPTOR	Known	N/A	6.7	N/A
Non-Nephrotoxic	Fenoldopam	Fenoldopam	SCN10A	5-hydroxytryptamine receptor 2A	Known	ANT	6.7	5.9
Non-Nephrotoxic	Buspirone	Buspirone	ZAP70	D(2) dopamine receptor	Known	ANT	6.7	5.5
Non-Nephrotoxic	Bramazil	Bramazil	STE24	Cytochrome P450 2D6	Known	INH	6.7	6
Non-Nephrotoxic	Pazopanib	Pazopanib	Tubulin	Cyclin-G-associated kinase	Known	N/A	6.7	A
Non-Nephrotoxic	Hexachlorophene	Hexachlorophene	PRNP	Galactokinase	Known	N/A	6.7	6.7
Non-Nephrotoxic	Trazodone	Trazodone	SLCO4C1	Sodium-dependent serotonin transporter	Known	INH	6.7	6.4
Non-Nephrotoxic	Glycine	Glycine	MRGPRX2	Glutamate receptor ionotropic, NMDA 2B	Known	N/A	6.7	A
Non-Nephrotoxic	Diphenhydramine	Diphenhydramine	INSR	Muscarinic acetylcholine receptor M1	Known	N/A	6.69	7.4
Non-Nephrotoxic	Cabergoline	Cabergoline	IDO1	D(1A) dopamine receptor	Known	AGO	6.69	6
Non-Nephrotoxic	Propranolol	Propranolol	POLB	5-hydroxytryptamine receptor 1B	Known	AGO	6.69	7.1
Non-Nephrotoxic	Diltiazem	Diltiazem	NUAK1	Voltage-dependent L-type calcium channel subunit alpha-1S	Known	INH	6.69	6.1
Non-Nephrotoxic	Fuyosyosin	Fuyosyosin	TTR	Alpha-2B adrenergic receptor	Known	N/A	6.68	7.4
Non-Nephrotoxic	Dasatinib	Dasatinib	norA	Activin receptor type-2A	Known	N/A	6.68	N/A
Non-Nephrotoxic	Dasatinib	Dasatinib	TACR1	Serine/threonine-protein kinase 36	Known	N/A	6.68	N/A
Non-Nephrotoxic	Mirtazapine	Mirtazapine	PIM2	Alpha-2B adrenergic receptor	Known	ANT	6.68	7.5
Non-Nephrotoxic	Ketanserin	Ketanserin	DAPK3	Alpha-2B adrenergic receptor	Known	ANT	6.68	A
Non-Nephrotoxic	Mecamylamine	Mecamylamine	ACP1	Neuronal acetylcholine receptor subunit alpha-2	Known	N/A	6.67	N/A
Non-Nephrotoxic	Metolazone	Metolazone	MC5R	Carbonic anhydrase 4	Known	INH	6.67	6.6
Non-Nephrotoxic	Gefitinib	Gefitinib	CNGA1	Receptor tyrosine-protein kinase erbB-4	Known	INH	6.67	6.3
Non-Nephrotoxic	Diphenhydramine	Diphenhydramine	Cyp3a1	Muscarinic acetylcholine receptor M5	Known	N/A	6.67	7.5
Non-Nephrotoxic	Mecamylamine	Mecamylamine	KCNJ2	Nicotinic acetylcholine receptor	Known	N/A	6.67	6
Non-Nephrotoxic	Vatalanib	Vatalanib	LARGE1	Vascular endothelial growth factor receptor 1	Known	INH	6.66	5.8
Non-Nephrotoxic	Trazodone	Trazodone	Slco1a1	5-hydroxytryptamine receptor 2C	Known	ANT	6.66	6.7
Non-Nephrotoxic	Ondansetron	Ondansetron		Multidrug and toxin extrusion protein 2	Known	N/A	6.66	N/A
Non-Nephrotoxic	Cabergoline	Cabergoline		Alpha-1D adrenergic receptor	Known	N/A	6.66	6.6
Non-Nephrotoxic	Pentazocine	Pentazocine		Muscarinic acetylcholine receptor M1	Known	N/A	6.65	A
Non-Nephrotoxic	Pazopanib	Pazopanib		Serine/threonine-protein kinase TAO1	Known	N/A	6.65	6.8
Non-Nephrotoxic	Rimantadine	Rimantadine		Matrix protein 2 [I34A1]	Known	INH	6.65	5.2
Non-Nephrotoxic	Pentazocine	Pentazocine		3-beta-hydroxysteroid-Delta(8),Delta(7)-isomerase	Known	N/A	6.65	5
Non-Nephrotoxic	Dasatinib	Dasatinib		Activin receptor type-1	Known	N/A	6.65	5.6
Non-Nephrotoxic	Raloxifene	Raloxifene		5-hydroxytryptamine receptor 2B	Known	N/A	6.65	N/A
Non-Nephrotoxic	Nicotine	Nicotine		Nicotinic acetylcholine receptor	Known	N/A	6.64	6.5
Non-Nephrotoxic	Axitinib	Axitinib		Mitogen-activated protein kinase kinase kinase kinase 4	Known	N/A	6.63	A
Non-Nephrotoxic	Sertaconazole	Sertaconazole		Heat shock protein HSP 90-alpha	Known	N/A	6.63	7.1
Non-Nephrotoxic	Vatalanib	Vatalanib		Vascular endothelial growth factor receptor 3	Known	INH	6.63	N/A
Non-Nephrotoxic	Fenretinide	Fenretinide		Retinol-binding protein 4	Known	N/A	6.63	6.5
Non-Nephrotoxic	16-Epiestriol	16-Epiestriol		Sex hormone-binding globulin	Known	N/A	6.63	8.9
Non-Nephrotoxic	Isoprenaline	Isoprenaline		ALPHA-1 ADRENERGIC RECEPTOR	Known	N/A	6.63	4.7
Non-Nephrotoxic	Dasatinib	Dasatinib		Serine/threonine-protein kinase A-Raf	Known	N/A	6.63	A
Non-Nephrotoxic	Vatalanib	Vatalanib		Cytochrome P450 2C19	Known	N/A	6.62	5.7
Non-Nephrotoxic	Dasatinib	Dasatinib		Serine/threonine-protein kinase receptor R3	Known	N/A	6.62	A
Non-Nephrotoxic	Gefitinib	Gefitinib		Mitogen-activated protein kinase kinase kinase 19	Known	N/A	6.62	6
Non-Nephrotoxic	Darifenacin	Darifenacin		Beta-1 adrenergic receptor	Known	N/A	6.62	A
Non-Nephrotoxic	Oxybutynin	Oxybutynin		D(3) dopamine receptor	Known	N/A	6.61	N/A
Non-Nephrotoxic	Pazopanib	Pazopanib		Serine/threonine-protein kinase 10	Known	N/A	6.61	6.2
Non-Nephrotoxic	Sertaconazole	Sertaconazole		Cytochrome P450 2C19	Known	INH	6.6	7.4
Non-Nephrotoxic	Lixivaptan	Lixivaptan		Oxytocin receptor	Known	ANT	6.6	6
Non-Nephrotoxic	Mirtazapine	Mirtazapine		D(4) dopamine receptor	Known	N/A	6.6	5.5
Non-Nephrotoxic	Mupirocin	Mupirocin		Isoleucine--tRNA ligase	Known	INH	6.6	N/A
Non-Nephrotoxic	Naftifine	Naftifine		Cytochrome P450 2D6	Known	INH	6.6	5.9
Non-Nephrotoxic	Promethazine	Promethazine		D(2) dopamine receptor	Known	ANT	6.6	6.9
Non-Nephrotoxic	Dobutamine	Dobutamine		Alpha-1B adrenergic receptor	Known	N/A	6.6	A
Non-Nephrotoxic	Axitinib	Axitinib		Tyrosine-protein kinase receptor UFO	Known	N/A	6.59	5.6
Non-Nephrotoxic	Chlorthalidone	Chlorthalidone		Carbonic anhydrase [YEAST]	Known	N/A	6.59	A
Non-Nephrotoxic	Labetalol	Labetalol		Alpha-1D adrenergic receptor	Known	ANT	6.59	3.7
Non-Nephrotoxic	Citalopram	Citalopram		Sigma non-opioid intracellular receptor 1	Known	N/A	6.59	N/A
Non-Nephrotoxic	Axitinib	Axitinib		Receptor-type tyrosine-protein kinase FLT3	Known	INH	6.59	7.5
Non-Nephrotoxic	Pazopanib	Pazopanib		Proto-oncogene tyrosine-protein kinase receptor Ret	Known	INH	6.59	6.8
Non-Nephrotoxic	Mafenide	Mafenide		Alpha carbonic anhydrase 7	Known	N/A	6.58	6.7
Non-Nephrotoxic	Pazopanib	Pazopanib		Receptor-interacting serine/threonine-protein kinase 1	Known	N/A	6.58	A
Non-Nephrotoxic	Trazodone	Trazodone		Alpha-2B adrenergic receptor	Known	ANT	6.58	6.3
Non-Nephrotoxic	Mirtazapine	Mirtazapine		5-hydroxytryptamine receptor 7	Known	N/A	6.58	7.1
Non-Nephrotoxic	Dasatinib	Dasatinib		Serine/threonine-protein kinase NLK	Known	N/A	6.58	A
Non-Nephrotoxic	Dasatinib	Dasatinib		Serine/threonine-protein kinase Nek11	Known	N/A	6.58	N/A
Non-Nephrotoxic	Verapamil	Verapamil		Sodium-dependent serotonin transporter	Known	N/A	6.58	6.6
Non-Nephrotoxic	Ergotamine	Ergotamine		5-hydroxytryptamine receptor 4	Known	N/A	6.58	6.9
Non-Nephrotoxic	Vatalanib	Vatalanib		Platelet-derived growth factor receptor alpha	Known	N/A	6.57	N/A
Non-Nephrotoxic	Econazole	Econazole		Heat shock protein HSP 90-alpha	Known	N/A	6.57	7.2
Non-Nephrotoxic	Axitinib	Axitinib		Mitogen-activated protein kinase kinase kinase 19	Known	N/A	6.57	A
Non-Nephrotoxic	DL-Thyroxine	DL-Thyroxine		Solute carrier organic anion transporter family member 1C1	Known	N/A	6.57	5.4
Non-Nephrotoxic	Vatalanib	Vatalanib		Epithelial discoidin domain-containing receptor 1	Known	N/A	6.57	N/A
Non-Nephrotoxic	Terazosin	Terazosin		Alpha-2C adrenergic receptor	Known	N/A	6.56	N/A
Non-Nephrotoxic	Raloxifene	Raloxifene		Sodium-dependent noradrenaline transporter	Known	N/A	6.55	N/A
Non-Nephrotoxic	Dasatinib	Dasatinib		Mitogen-activated protein kinase kinase kinase 3	Known	N/A	6.55	5.8
Non-Nephrotoxic	Econazole	Econazole		Cytochrome P450 2D6	Known	INH	6.55	5.7
Non-Nephrotoxic	Fuyosyosin	Fuyosyosin		5-hydroxytryptamine receptor 1B	Known	N/A	6.55	I
Non-Nephrotoxic	Mecamylamine	Mecamylamine		Neuronal acetylcholine receptor; alpha3/beta2	Known	N/A	6.55	A
Non-Nephrotoxic	Pazopanib	Pazopanib		Phosphatidylinositol 5-phosphate 4-kinase type-2 gamma	Known	N/A	6.55	4.9
Non-Nephrotoxic	Raloxifene	Raloxifene		Alpha-2C adrenergic receptor	Known	N/A	6.55	N/A
Non-Nephrotoxic	Pazopanib	Pazopanib		Mitogen-activated protein kinase kinase kinase 2	Known	N/A	6.54	A
Non-Nephrotoxic	Pazopanib	Pazopanib		Serine/threonine-protein kinase PLK4	Known	N/A	6.54	7.5
Non-Nephrotoxic	Raloxifene	Raloxifene		Sigma non-opioid intracellular receptor 1	Known	N/A	6.54	7.2
Non-Nephrotoxic	Prostaglandin	Prostaglandin		Solute carrier organic anion transporter family member 2B1	Known	N/A	6.54	A
Non-Nephrotoxic	Labetalol	Labetalol		5-hydroxytryptamine receptor 1A	Known	N/A	6.53	N/A
Non-Nephrotoxic	Amiodarone	Amiodarone		5-hydroxytryptamine receptor 2C	Known	AGO	6.53	9.8
Non-Nephrotoxic	Linagliptin	Linagliptin		Muscarinic acetylcholine receptor M1	Known	N/A	6.53	6
Non-Nephrotoxic	Butenafine	Butenafine		Cytochrome P450 2D6	Known	INH	6.52	6.1
Non-Nephrotoxic	Hydroflumethiazide	Hydroflumethiazide		Carbonic anhydrase 12	Known	N/A	6.52	6.6
Non-Nephrotoxic	Ketoconazole	Ketoconazole		Heme oxygenase 1	Known	N/A	6.52	A
Non-Nephrotoxic	Pazopanib	Pazopanib		Mitogen-activated protein kinase kinase kinase 11	Known	N/A	6.52	A
Non-Nephrotoxic	Chlorthalidone	Chlorthalidone		Carbonic anhydrase 2	Known	INH	6.52	7.3
Non-Nephrotoxic	Cabergoline	Cabergoline		Alpha-1A adrenergic receptor	Known	ANT	6.52	6.3
Non-Nephrotoxic	Raloxifene	Raloxifene		5-hydroxytryptamine receptor 1D	Known	N/A	6.52	N/A
Non-Nephrotoxic	Econazole	Econazole		Transient receptor potential cation channel subfamily M member 2	Known	N/A	6.52	N/A
Non-Nephrotoxic	Mecamylamine	Mecamylamine		Acetylcholine receptor	Known	N/A	6.52	A
Non-Nephrotoxic	Ezetimibe	Ezetimibe		Cannabinoid receptor 1	Known	N/A	6.52	N/A
Non-Nephrotoxic	Torsemide	Torsemide		SODIUM/POTASSIUM/CHLORIDE TRANSPORTER	Known	N/A	6.52	A
Non-Nephrotoxic	Propranolol	Propranolol		Serotonin receptor 1	Known	N/A	6.52	7
Non-Nephrotoxic	Pazopanib	Pazopanib		TRAF2 and NCK-interacting protein kinase	Known	N/A	6.51	A
Non-Nephrotoxic	Axitinib	Axitinib		Angiopoietin-1 receptor	Known	N/A	6.51	2
Non-Nephrotoxic	Metolazone	Metolazone		Carbonic anhydrase 5B, mitochondrial	Known	N/A	6.51	A
Non-Nephrotoxic	Naftifine	Naftifine		C-8 sterol isomerase	Known	N/A	6.51	3.3
Non-Nephrotoxic	Nicotine	Nicotine		NACHR ALPHA3	Known	N/A	6.51	N/A
Non-Nephrotoxic	Dasatinib	Dasatinib		Wee1-like protein kinase 2	Known	N/A	6.51	N/A
Non-Nephrotoxic	Dasatinib	Dasatinib		Mitogen-activated protein kinase kinase kinase 4	Known	N/A	6.51	5.6
Non-Nephrotoxic	Diphenhydramine	Diphenhydramine		Muscarinic acetylcholine receptor M3	Known	N/A	6.51	6.9
Non-Nephrotoxic	Econazole	Econazole		Sodium-dependent serotonin transporter	Known	N/A	6.51	6.6
Non-Nephrotoxic	Gefitinib	Gefitinib		Receptor-interacting serine/threonine-protein kinase 2	Known	N/A	6.51	7
Non-Nephrotoxic	Glimepiride	Glimepiride		Cytochrome P450 2C9	Known	SUB	6.5	5.8
Non-Nephrotoxic	Gefitinib	Gefitinib		Cytochrome P450 2D6	Known	N/A	A	N/A
Non-Nephrotoxic	Phenytoin	Phenytoin		Cytochrome P450 3A5	Known	IND	A	6
Non-Nephrotoxic	Propofol	Propofol		Cytochrome P450 3A4	Known	N/A	A	5.5
Non-Nephrotoxic	Amlodipine	Amlodipine		Cytochrome P450 2B6	Known	INH	A	N/A
Non-Nephrotoxic	Aminoglutethimide	Aminoglutethimide		Cytochrome P450 2C19	Known	IND	A	N/A
Non-Nephrotoxic	Glimepiride	Glimepiride		ATP-sensitive inward rectifier potassium channel 11	Known	BLO	6.5	6.9
Non-Nephrotoxic	Tesevatinib	Tesevatinib		Cyclin-dependent kinase 6	Known	N/A	6.5	I
Non-Nephrotoxic	Glycine	Glycine		Neutral amino acid transporter B(0)	Known	N/A	A	N/A
Non-Nephrotoxic	Imiquimod	Imiquimod		Cytochrome P450 1A2	Known	SUB	A	6.4
Non-Nephrotoxic	Bramazil	Bramazil		Cholesterol side-chain cleavage enzyme, mitochondrial	Known	INH	A	N/A
Non-Nephrotoxic	Mifepristone	Mifepristone		Cytochrome P450 3A7	Known	INH	A	N/A
Non-Nephrotoxic	Voltaren	Voltaren		Cytochrome P450 2D6	Known	SUB	A	I
Non-Nephrotoxic	Domperidone	Domperidone		Cytochrome P450 2B6	Known	SUB	A	N/A
Non-Nephrotoxic	Voltaren	Voltaren		Cytochrome P450 2C18	Known	SUB	A	N/A
Non-Nephrotoxic	Bramazil	Bramazil		Aromatase	Known	INH	A	N/A
Non-Nephrotoxic	Flavoxate	Flavoxate		ALPHA-1 ADRENERGIC RECEPTOR	Known	ANT	6.5	6.5
Non-Nephrotoxic	Isoprenaline	Isoprenaline		Cytochrome P450 1A1	Known	INH	A	N/A
Non-Nephrotoxic	Lidocaine	Lidocaine		Cytochrome P450 2A6	Known	SUB	A	I
Non-Nephrotoxic	Phenytoin	Phenytoin		Cytochrome P450 11B1, mitochondrial	Known	INH	A	N/A
Non-Nephrotoxic	Metformin	Metformin		Glycerol-3-phosphate dehydrogenase, mitochondrial	Known	INH	A	N/A
Non-Nephrotoxic	Fexofenadine	Fexofenadine		Cytochrome P450 2D6	Known	INH	A	N/A
Non-Nephrotoxic	Metformin	Metformin		DEUBIQUITINATING ENZYME	Known	N/A	A	N/A
Non-Nephrotoxic	Oxybutynin	Oxybutynin		Voltage-dependent calcium channel	Known	N/A	A	N/A
Non-Nephrotoxic	Trazodone	Trazodone		Cytochrome P450 3A4	Known	SUB	A	4.8
Non-Nephrotoxic	Promethazine	Promethazine		Cytochrome P450 2B6	Known	SUB	A	A
Non-Nephrotoxic	Alfentanil	Alfentanil		Cytochrome P450 3A5	Known	SUB	A	6
Non-Nephrotoxic	Amlodipine	Amlodipine		Cytochrome P450 3A5	Known	SUB	A	6
Non-Nephrotoxic	Glipizide	Glipizide		Cytochrome P450 2C19	Known	SUB	A	N/A
Non-Nephrotoxic	Benazepril	Benazepril		Cytochrome P450 11B2, mitochondrial	Known	INH	A	N/A
Non-Nephrotoxic	Citalopram	Citalopram		Cytochrome P450 2B6	Known	INH	A	N/A
Non-Nephrotoxic	Delavirdine	Delavirdine		Cytochrome P450 2C8	Known	INH	A	N/A
Non-Nephrotoxic	Dopamine	Dopamine		Cytochrome P450 2C9	Known	SUB	A	I
Non-Nephrotoxic	Isoprenaline	Isoprenaline		Aromatase	Known	IND	A	N/A
Non-Nephrotoxic	Granisetron	Granisetron		Cytochrome P450 3A4	Known	SUB	A	3.3
Non-Nephrotoxic	Norepinephrine	Norepinephrine		Carbonic anhydrase 2	Known	N/A	A	A
Non-Nephrotoxic	Ketoconazole	Ketoconazole		Cytochrome P450 2B6	Known	INH	A	N/A
Non-Nephrotoxic	Tegafur	Tegafur		Cytochrome P450 1A2	Known	SUB	A	N/A
Non-Nephrotoxic	Pioglitazone	Pioglitazone		Cytochrome P450 2C9	Known	N/A	A	A
Non-Nephrotoxic	Tesevatinib	Tesevatinib		Dual specificity mitogen-activated protein kinase kinase 6	Known	N/A	6.5	4.8
Non-Nephrotoxic	Trazodone	Trazodone		5-HYDROXYTRYPTAMINE RECEPTOR 1	Known	N/A	A	2
Non-Nephrotoxic	16-Epiestriol	16-Epiestriol		Cytochrome P450 1A2	Known	INH	A	5.4
Non-Nephrotoxic	Lubiprostone	Lubiprostone		Prostaglandin E2 receptor EP4 subtype	Known	N/A	A	A
Non-Nephrotoxic	Bramazil	Bramazil		Squalene epoxidase	Known	INH	A	A
Non-Nephrotoxic	Trazodone	Trazodone		Cytochrome P450 3A7	Known	SUB	A	A
Non-Nephrotoxic	Pyrimethamine	Pyrimethamine		Cytochrome P450 2C8	Known	INH	A	N/A
Non-Nephrotoxic	Propofol	Propofol		Cytochrome P450 2A6	Known	SUB	A	N/A
Non-Nephrotoxic	Proguanil	Proguanil		Cytochrome P450 2C9	Known	SUB	A	5.5
Non-Nephrotoxic	Ondansetron	Ondansetron		Cytochrome P450 3A7	Known	SUB	A	N/A
Non-Nephrotoxic	Propofol	Propofol		Cytochrome P450 2C8	Known	SUB	A	5.9
Non-Nephrotoxic	Lubiprostone	Lubiprostone		Prostaglandin D2 receptor	Known	N/A	A	A
Non-Nephrotoxic	Phentermine	Phentermine		Sodium-dependent noradrenaline transporter	Known	IND	A	6.3
Non-Nephrotoxic	Methyclothiazide	Methyclothiazide		Solute carrier family 12 member 3	Known	INH	A	A
Non-Nephrotoxic	Ilotycin	Ilotycin		Cytochrome P450 1A2	Known	INH	A	A
Non-Nephrotoxic	Hydromorphone	Hydromorphone		Cytochrome P450 2C8	Known	SUB	A	N/A
Non-Nephrotoxic	Proguanil	Proguanil		Cytochrome P450 2C19	Known	SUB	A	5.5
Non-Nephrotoxic	Amantadine	Amantadine		Matrix protein 2 [I72A8]	Known	INH	A	N/A
Non-Nephrotoxic	Tegafur	Tegafur		Cytochrome P450 2C8	Known	SUB	A	N/A
Non-Nephrotoxic	Delavirdine	Delavirdine		Cytochrome P450 2C19	Known	INH	A	5.5
Non-Nephrotoxic	Dasatinib	Dasatinib		RAF proto-oncogene serine/threonine-protein kinase	Known	N/A	6.5	A
Non-Nephrotoxic	Tesevatinib	Tesevatinib		Inhibitor of nuclear factor kappa-B kinase subunit beta	Known	N/A	6.5	4.9
Non-Nephrotoxic	Alpha-Tocopherol	Alpha-Tocopherol		Cytochrome P450 2E1	Known	INH	A	N/A
Non-Nephrotoxic	Lidocaine	Lidocaine		Cytochrome P450 2B6	Known	SUB	A	A
Non-Nephrotoxic	Gefitinib	Gefitinib		Cytochrome P450 3A4	Known	SUB	A	N/A
Non-Nephrotoxic	Diltiazem	Diltiazem		Cytochrome P450 2D6	Known	N/A	A	5.1
Non-Nephrotoxic	Hydromorphone	Hydromorphone		Cytochrome P450 2D6	Known	SUB	A	N/A
Non-Nephrotoxic	Phentermine	Phentermine		Cytochrome P450 1A2	Known	INH	A	N/A
Non-Nephrotoxic	Pindolol	Pindolol		Alpha-2C adrenergic receptor	Known	N/A	A	4.6
Non-Nephrotoxic	Alosetron	Alosetron		Cytochrome P450 2E1	Known	INH	A	N/A
Non-Nephrotoxic	Tesevatinib	Tesevatinib		Tyrosine-protein kinase SYK	Known	N/A	6.5	5.2
Non-Nephrotoxic	Raloxifene	Raloxifene		Cytochrome P450 2C8	Known	INH	A	N/A
Non-Nephrotoxic	Fenoldopam	Fenoldopam		5-hydroxytryptamine receptor 2B	Known	AGO	A	N/A
Non-Nephrotoxic	Atenolol	Atenolol		Cytochrome P450 3A4	Known	SUB	A	N/A
Non-Nephrotoxic	Citalopram	Citalopram		Cytochrome P450 1A2	Known	INH	A	5.1
Non-Nephrotoxic	Lubiprostone	Lubiprostone		Prostaglandin E2 receptor EP3 subtype	Known	N/A	A	A
Non-Nephrotoxic	Midodrine	Midodrine		5-hydroxytryptamine receptor 2C	Known	N/A	6.5	N/A
Non-Nephrotoxic	Propranolol	Propranolol		Cytochrome P450 1A1	Known	INH	A	N/A
Non-Nephrotoxic	Torsemide	Torsemide		Cytochrome P450 2C19	Known	INH	A	4.7
Non-Nephrotoxic	Dihydrocodeine	Dihydrocodeine		Cytochrome P450 2D6	Known	SUB	A	4
Non-Nephrotoxic	Doconexent	Doconexent		BETA-SECRETASE	Known	N/A	A	N/A
Non-Nephrotoxic	Folliculinum	Folliculinum		Cytochrome P450 3A5	Known	SUB	A	N/A
Non-Nephrotoxic	Domperidone	Domperidone		Beta-1 adrenergic receptor	Known	N/A	A	2
Non-Nephrotoxic	Folliculinum	Folliculinum		Cytochrome P450 4A11	Known	SUB	A	N/A
Non-Nephrotoxic	Penbuterol	Penbuterol		Beta-1 adrenergic receptor	Known	ANT	A	7.3
Non-Nephrotoxic	Papaverine	Papaverine		Serine hydroxymethyltransferase, mitochondrial	Known	N/A	A	N/A
Non-Nephrotoxic	Bendroflumethiazide	Bendroflumethiazide		Solute carrier family 12 member 3	Known	INH	A	A
Non-Nephrotoxic	Etomidate	Etomidate		Aromatase	Known	INH	A	5.7
Non-Nephrotoxic	Isoxsuprine	Isoxsuprine		Cytochrome P450 2D6	Known	N/A	6.5	5.7
Non-Nephrotoxic	Amlodipine	Amlodipine		Cytochrome P450 3A4	Known	N/A	A	5.6
Non-Nephrotoxic	Delavirdine	Delavirdine		Cytochrome P450 2D6	Known	N/A	A	5.2
Non-Nephrotoxic	Mirtazapine	Mirtazapine		Muscarinic acetylcholine receptor M2	Known	N/A	A	6.2
Non-Nephrotoxic	Propofol	Propofol		Cytochrome P450 2C9	Known	N/A	A	5.4
Non-Nephrotoxic	Proguanil	Proguanil		Bifunctional dihydrofolate reductase-thymidylate synthase	Known	INH	A	N/A
Non-Nephrotoxic	Trazodone	Trazodone		Cytochrome P450 3A5	Known	SUB	A	A
Non-Nephrotoxic	Lidocaine	Lidocaine		Cytochrome P450 2C18	Known	SUB	A	N/A
Non-Nephrotoxic	Tesevatinib	Tesevatinib		Rho-associated protein kinase 2	Known	N/A	6.5	5.5
Non-Nephrotoxic	Lidocaine	Lidocaine		Cytochrome P450 3A5	Known	SUB	A	6
Non-Nephrotoxic	Dicyclomine	Dicyclomine		Beta-1 adrenergic receptor	Known	N/A	A	N/A
Non-Nephrotoxic	DL-Thyroxine	DL-Thyroxine		Monocarboxylate transporter 8	Known	N/A	A	A
Non-Nephrotoxic	Diltiazem	Diltiazem		Cytochrome P450 3A7	Known	SUB	A	N/A
Non-Nephrotoxic	Amlodipine	Amlodipine		Cytochrome P450 2A6	Known	INH	A	N/A
Non-Nephrotoxic	Ketoconazole	Ketoconazole		Cytochrome P450 2F1	Known	INH	A	N/A
Non-Nephrotoxic	Delavirdine	Delavirdine		Cytochrome P450 2C9	Known	INH	A	5.5
Non-Nephrotoxic	Phentolamine	Phentolamine		Trace amine-associated receptor 1	Known	N/A	6.5	6.4
Non-Nephrotoxic	Amiodarone	Amiodarone		Cytochrome P450 3A7	Known	INH	A	N/A
Non-Nephrotoxic	Lidocaine	Lidocaine		Cytochrome P450 2D6	Known	N/A	A	I
Non-Nephrotoxic	Tolbutamide	Tolbutamide		Cytochrome P450 2C8	Known	N/A	A	5.9
Non-Nephrotoxic	Troglitazone	Troglitazone		Cytochrome P450 3A5	Known	N/A	A	6
Non-Nephrotoxic	Proguanil	Proguanil		Cytochrome P450 3A4	Known	SUB	A	5.5
Non-Nephrotoxic	Lubiprostone	Lubiprostone		Prostaglandin F2-alpha receptor	Known	N/A	A	A
Non-Nephrotoxic	Mexiletine	Mexiletine		Cytochrome P450 2B6	Known	SUB	A	N/A
Non-Nephrotoxic	Voltaren	Voltaren		Cytochrome P450 2B6	Known	SUB	A	N/A
Non-Nephrotoxic	Alpha-Tocopherol	Alpha-Tocopherol		Cytochrome P450 3A5	Known	IND	A	N/A
Non-Nephrotoxic	Folliculinum	Folliculinum		Cytochrome P450 2B6	Known	SUB	A	N/A
Non-Nephrotoxic	Ezetimibe	Ezetimibe		Cholesterol 7-alpha-monooxygenase	Known	INH	A	N/A
Non-Nephrotoxic	Diethylpropion	Diethylpropion		Sodium-dependent dopamine transporter	Known	INH	A	5.9
Non-Nephrotoxic	Perhexiline	Perhexiline		Cytochrome P450 3A4	Known	SUB	A	N/A
Non-Nephrotoxic	Oxybutynin	Oxybutynin		Cytochrome P450 3A5	Known	SUB	A	N/A
Non-Nephrotoxic	Pindolol	Pindolol		Alpha-1A adrenergic receptor	Known	N/A	A	5
Non-Nephrotoxic	Folliculinum	Folliculinum		Cytochrome P450 2C9	Known	SUB	A	I
Non-Nephrotoxic	Fesoterodine	Fesoterodine		Muscarinic acetylcholine receptor M2	Known	ANT	A	N/A
Non-Nephrotoxic	Nicotine	Nicotine		Cytochrome P450 2E1	Known	N/A	A	4.1
Non-Nephrotoxic	Nicardipine	Nicardipine		Cytochrome P450 3A5	Known	INH	A	A
Non-Nephrotoxic	Alpha-Tocopherol	Alpha-Tocopherol		Phylloquinone omega-hydroxylase CYP4F2	Known	SUB	A	N/A
Non-Nephrotoxic	Ondansetron	Ondansetron		Cytochrome P450 2C9	Known	SUB	A	4.5
Non-Nephrotoxic	Monobenzone	Monobenzone		Tyrosinase	Known	INH	A	4.8
Non-Nephrotoxic	Rathyronine	Rathyronine		Monocarboxylate transporter 8	Known	N/A	A	A
Non-Nephrotoxic	Prazosin	Prazosin		Cytochrome P450 1A1	Known	SUB	A	N/A
Non-Nephrotoxic	Ketoconazole	Ketoconazole		Cytochrome P450 2A6	Known	INH	A	N/A
Non-Nephrotoxic	Tesevatinib	Tesevatinib		5'-AMP-activated protein kinase catalytic subunit alpha-2	Known	N/A	6.5	4
Non-Nephrotoxic	Chlorthalidone	Chlorthalidone		Solute carrier family 12 member 3	Known	INH	A	A
Non-Nephrotoxic	Dihydrocodeine	Dihydrocodeine		Toll-like receptor	Known	ANT	A	A
Non-Nephrotoxic	Propofol	Propofol		Cytochrome P450 2C18	Known	SUB	A	N/A
Non-Nephrotoxic	Dihydrocodeine	Dihydrocodeine		Cytochrome P450 3A4	Known	SUB	A	N/A
Non-Nephrotoxic	Voltaren	Voltaren		Cytochrome P450 2C19	Known	SUB	A	6.5
Non-Nephrotoxic	Tesevatinib	Tesevatinib		Inhibitor of nuclear factor kappa-B kinase subunit alpha	Known	N/A	6.5	4.1
Non-Nephrotoxic	Troglitazone	Troglitazone		MID1/ALPHA4/PP2A	Known	INH	A	N/A
Non-Nephrotoxic	Regroton	Regroton		Cytochrome P450 3A5	Known	IND	A	N/A
Non-Nephrotoxic	Miglitol	Miglitol		ALPHA-GLUCOSIDASE	Known	INH	A	N/A
Non-Nephrotoxic	Tesevatinib	Tesevatinib		Mitogen-activated protein kinase 1	Known	N/A	6.5	4.5
Non-Nephrotoxic	Buspirone	Buspirone		Cytochrome P450 3A7	Known	SUB	A	N/A
Non-Nephrotoxic	Diltiazem	Diltiazem		Cytochrome P450 2C8	Known	N/A	A	N/A
Non-Nephrotoxic	Phenytoin	Phenytoin		Cytochrome P450 3A4	Known	N/A	A	5.6
Non-Nephrotoxic	Ketamine	Ketamine		Cytochrome P450 2C9	Known	SUB	A	N/A
Non-Nephrotoxic	Domperidone	Domperidone		Cytochrome P450 3A5	Known	SUB	A	A
Non-Nephrotoxic	Alpha-Tocopherol	Alpha-Tocopherol		MID1/ALPHA4/PP2A	Known	INH	A	N/A
Non-Nephrotoxic	Hydromorphone	Hydromorphone		Cytochrome P450 3A4	Known	SUB	A	N/A
Non-Nephrotoxic	Dopamine	Dopamine		Cytochrome P450 2D6	Known	SUB	A	I
Non-Nephrotoxic	Pindolol	Pindolol		Histamine H1 receptor	Known	N/A	A	N/A
Non-Nephrotoxic	Ursolicacid	Ursolicacid		Beta-Ala-His dipeptidase	Known	N/A	A	N/A
Non-Nephrotoxic	Tesevatinib	Tesevatinib		Cyclin-dependent kinase 3	Known	N/A	6.5	4
Non-Nephrotoxic	Fesoterodine	Fesoterodine		Muscarinic acetylcholine receptor M3	Known	ANT	A	N/A
Non-Nephrotoxic	Delavirdine	Delavirdine		HIV-1 Gag-Pol polyprotein	Known	N/A	A	A
Non-Nephrotoxic	Bramazil	Bramazil		Cytochrome P450 1A2	Known	SUB	A	5.7
Non-Nephrotoxic	Troglitazone	Troglitazone		Cytochrome P450 2C8	Known	N/A	A	N/A
Non-Nephrotoxic	Domperidone	Domperidone		Cytochrome P450 2C8	Known	SUB	A	N/A
Non-Nephrotoxic	Tetracaine	Tetracaine		Amine oxidase [flavin-containing] A	Known	N/A	6.5	A
Non-Nephrotoxic	Acebutolol	Acebutolol		Cytochrome P450 2D6	Known	INH	A	N/A
Non-Nephrotoxic	Voltaren	Voltaren		Cytochrome P450 1A2	Known	SUB	A	5.5
Non-Nephrotoxic	Tesevatinib	Tesevatinib		Ribosomal protein S6 kinase beta-1	Known	N/A	6.5	4.9
Non-Nephrotoxic	Diltiazem	Diltiazem		Histamine H1 receptor	Known	N/A	A	4.8
Non-Nephrotoxic	Citalopram	Citalopram		Cytochrome P450 2E1	Known	SUB	A	N/A
Non-Nephrotoxic	Baicalin	Baicalin		Prostaglandin G/H synthase 2	Known	N/A	A	6
Non-Nephrotoxic	Ergoatetrine	Ergoatetrine		Cytochrome P450 1A1	Known	INH	A	N/A
Non-Nephrotoxic	Perhexiline	Perhexiline		Cytochrome P450 2B6	Known	SUB	A	N/A
Non-Nephrotoxic	Tesevatinib	Tesevatinib		Mitogen-activated protein kinase 10	Known	N/A	6.5	5.2
Non-Nephrotoxic	Troglitazone	Troglitazone		Aromatase	Known	INH	A	N/A
Non-Nephrotoxic	Lidocaine	Lidocaine		Cytochrome P450 1A2	Known	N/A	A	4.5
Non-Nephrotoxic	Carteolol	Carteolol		Beta-2 adrenergic receptor	Known	ANT	A	7
Non-Nephrotoxic	Dihydrocodeine	Dihydrocodeine		5-hydroxytryptamine receptor 6	Known	N/A	A	N/A
Non-Nephrotoxic	Acarbose	Acarbose		ALPHA-GLUCOSIDASE	Known	INH	A	N/A
Non-Nephrotoxic	Lidocaine	Lidocaine		Cytochrome P450 3A7	Known	SUB	A	N/A
Non-Nephrotoxic	Folliculinum	Folliculinum		Cytochrome P450 2E1	Known	SUB	A	N/A
Non-Nephrotoxic	Acarbose	Acarbose		Cytochrome P450 2E1	Known	N/A	A	N/A
Non-Nephrotoxic	Tesevatinib	Tesevatinib		Casein kinase I isoform alpha	Known	N/A	6.5	4.2
Non-Nephrotoxic	Phenytoin	Phenytoin		Cytochrome P450 2B6	Known	IND	A	N/A
Non-Nephrotoxic	Metformin	Metformin		Ubiquitin carboxyl-terminal hydrolase 7	Known	N/A	A	N/A
Non-Nephrotoxic	Mifepristone	Mifepristone		Cytochrome P450 3A5	Known	N/A	A	6
Non-Nephrotoxic	Diltiazem	Diltiazem		Cytochrome P450 2C9	Known	N/A	A	5.1
Non-Nephrotoxic	Tolbutamide	Tolbutamide		Cytochrome P450 2C18	Known	SUB	A	N/A
Non-Nephrotoxic	Troglitazone	Troglitazone		Cytochrome P450 1A1	Known	SUB	A	N/A
Non-Nephrotoxic	Nicotine	Nicotine		Cytochrome P450 2D6	Known	SUB	A	4.3
Non-Nephrotoxic	Tesevatinib	Tesevatinib		SODIUM CHANNEL	Known	N/A	A	N/A
Non-Nephrotoxic	Diazoxide	Diazoxide		ATP-sensitive inward rectifier potassium channel 8	Known	ACT	A	N/A
Non-Nephrotoxic	Tesevatinib	Tesevatinib		Ribosomal protein S6 kinase alpha-2	Known	N/A	6.5	4.5
Non-Nephrotoxic	Lidocaine	Lidocaine		Cytochrome P450 2C9	Known	SUB	A	I
Non-Nephrotoxic	Pioglitazone	Pioglitazone		Cytochrome P450 2C8	Known	N/A	A	A
Non-Nephrotoxic	Phenytoin	Phenytoin		Cytochrome P450 2C8	Known	N/A	A	5.9
Non-Nephrotoxic	Aminoglutethimide	Aminoglutethimide		Cytochrome P450 1A2	Known	IND	A	N/A
Non-Nephrotoxic	Benzydamine	Benzydamine		Cytochrome P450 2C19	Known	SUB	A	N/A
Non-Nephrotoxic	Ketamine	Ketamine		Cytochrome P450 2C8	Known	SUB	A	N/A
Non-Nephrotoxic	Meperidine	Meperidine		Cytochrome P450 2C19	Known	SUB	A	5.4
Non-Nephrotoxic	Hexachlorophene	Hexachlorophene		Enoyl-[acyl-carrier-protein] reductase [NADH] FabI	Known	INH	A	N/A
Non-Nephrotoxic	Ketamine	Ketamine		Cytochrome P450 3A4	Known	SUB	A	5.6
Non-Nephrotoxic	Propranolol	Propranolol		Cytochrome P450 3A5	Known	SUB	A	6
Non-Nephrotoxic	Phenytoin	Phenytoin		Cytochrome P450 3A7	Known	IND	A	N/A
Non-Nephrotoxic	Amlodipine	Amlodipine		Cytochrome P450 1A2	Known	INH	A	5.3
Non-Nephrotoxic	Miglustat	Miglustat		Chitotriosidase-1	Known	N/A	A	N/A
Non-Nephrotoxic	Domperidone	Domperidone		Cytochrome P450 3A7	Known	SUB	A	A
Non-Nephrotoxic	Aminoglutethimide	Aminoglutethimide		Cytochrome P450 11B1, mitochondrial	Known	INH	A	N/A
Non-Nephrotoxic	Amlodipine	Amlodipine		Cytochrome P450 2D6	Known	INH	A	5.2
Non-Nephrotoxic	Nicardipine	Nicardipine		Serum albumin	Known	N/A	A	N/A
Non-Nephrotoxic	Tolbutamide	Tolbutamide		Cytochrome P450 2C19	Known	SUB	A	A
Non-Nephrotoxic	Granisetron	Granisetron		Cytochrome P450 2D6	Known	N/A	A	5.5
Non-Nephrotoxic	Torsemide	Torsemide		Solute carrier family 12 member 1	Known	INH	A	N/A
Non-Nephrotoxic	Carteolol	Carteolol		Cytochrome P450 2D6	Known	N/A	A	5.5
Non-Nephrotoxic	Tesevatinib	Tesevatinib		Mitogen-activated protein kinase kinase kinase kinase 5	Known	N/A	6.5	6.2
Non-Nephrotoxic	Buspirone	Buspirone		Cytochrome P450 3A5	Known	SUB	A	6
Non-Nephrotoxic	Chlorpropamide	Chlorpropamide		Cytochrome P450 2C9	Known	SUB	A	4.5
Non-Nephrotoxic	Ergoatetrine	Ergoatetrine		Cytochrome P450 3A4	Known	INH	A	5.7
Non-Nephrotoxic	Tesevatinib	Tesevatinib		Dual specificity mitogen-activated protein kinase kinase 7	Known	N/A	6.5	4
Non-Nephrotoxic	Mexiletine	Mexiletine		Cytochrome P450 3A4	Known	SUB	A	5.2
Non-Nephrotoxic	Econazole	Econazole		Cytochrome P450 2E1	Known	INH	A	A
Non-Nephrotoxic	Granisetron	Granisetron		Cytochrome P450 3A5	Known	SUB	A	N/A
Non-Nephrotoxic	Proguanil	Proguanil		Cytochrome P450 2E1	Known	SUB	A	N/A
Non-Nephrotoxic	Trazodone	Trazodone		Alpha-2C adrenergic receptor	Known	ANT	6.5	6.6
Non-Nephrotoxic	Tesevatinib	Tesevatinib		Mitogen-activated protein kinase 8	Known	N/A	6.5	5
Non-Nephrotoxic	Mexiletine	Mexiletine		Cytochrome P450 2E1	Known	SUB	A	N/A
Non-Nephrotoxic	Meperidine	Meperidine		Cytochrome P450 3A4	Known	SUB	A	5.5
Non-Nephrotoxic	Tesevatinib	Tesevatinib		Mitogen-activated protein kinase 12	Known	N/A	6.5	4.3
Non-Nephrotoxic	Propoxyphene	Propoxyphene		Cytochrome P450 2C8	Known	INH	A	N/A
Non-Nephrotoxic	Imiquimod	Imiquimod		Toll-like receptor	Known	AGO	A	A
Non-Nephrotoxic	Benzydamine	Benzydamine		Cytochrome P450 2E1	Known	SUB	A	A
Non-Nephrotoxic	Ketoconazole	Ketoconazole		Cytochrome P450 1B1	Known	INH	A	N/A
Non-Nephrotoxic	Amiodarone	Amiodarone		Cytochrome P450 2C19	Known	SUB	A	I
Non-Nephrotoxic	Lidocaine	Lidocaine		Cytochrome P450 3A4	Known	N/A	A	I
Non-Nephrotoxic	Propranolol	Propranolol		Cytochrome P450 3A7	Known	SUB	A	N/A
Non-Nephrotoxic	Warfarin	Warfarin		Cytochrome P450 3A4	Known	SUB	A	5.5
Non-Nephrotoxic	Rifaximin	Rifaximin		Cytochrome P450 3A4	Known	IND	A	5.4
Non-Nephrotoxic	Dopamine	Dopamine		Aromatase	Known	INH	A	N/A
Non-Nephrotoxic	Celiprolol	Celiprolol		Beta-1 adrenergic receptor	Known	ANT	A	7
Non-Nephrotoxic	Voltaren	Voltaren		Cytochrome P450 2C8	Known	N/A	A	5.9
Non-Nephrotoxic	Verapamil	Verapamil		Cytochrome P450 3A5	Known	N/A	A	5.3
Non-Nephrotoxic	Butenafine	Butenafine		Squalene epoxidase	Known	INH	A	A
Non-Nephrotoxic	Triaconazole	Triaconazole		Lanosterol 14-alpha demethylase [YEAST]	Known	INH	A	N/A
Non-Nephrotoxic	Metformin	Metformin		PROTEIN PHOSPHATASE-2A	Known	ACT	A	N/A
Non-Nephrotoxic	Lidocaine	Lidocaine		Potassium channel subfamily K member 5	Known	N/A	A	N/A
Non-Nephrotoxic	Dicyclomine	Dicyclomine		Histamine H1 receptor	Known	N/A	A	N/A
Non-Nephrotoxic	Carteolol	Carteolol		BETA ADRENERGIC RECEPTOR	Known	N/A	A	6.9
Non-Nephrotoxic	Diphenhydramine	Diphenhydramine		Cytochrome P450 3A4	Known	SUB	A	4
Non-Nephrotoxic	Amlodipine	Amlodipine		Cytochrome P450 2C9	Known	INH	A	5.2
Non-Nephrotoxic	Granisetron	Granisetron		Cytochrome P450 1A1	Known	SUB	A	N/A
Non-Nephrotoxic	Gefitinib	Gefitinib		Cytochrome P450 2C19	Known	INH	A	N/A
Non-Nephrotoxic	Troglitazone	Troglitazone		Cytochrome P450 2B6	Known	IND	A	N/A
Non-Nephrotoxic	Ketoconazole	Ketoconazole		Cytochrome P450 3A7	Known	INH	A	N/A
Non-Nephrotoxic	Tesevatinib	Tesevatinib		MAP kinase-activated protein kinase 5	Known	N/A	6.5	4.2
Non-Nephrotoxic	Voltaren	Voltaren		Monocarboxylate transporter	Known	INH	A	N/A
Non-Nephrotoxic	Sennosides	Sennosides		Serine/threonine-protein kinase Sgk2	Known	N/A	A	N/A
Non-Nephrotoxic	Tesevatinib	Tesevatinib		Cyclin-dependent kinase 1	Known	N/A	6.5	4
Non-Nephrotoxic	Tesevatinib	Tesevatinib		Mitogen-activated protein kinase 13	Known	N/A	6.5	4
Non-Nephrotoxic	Minoxidil	Minoxidil		Prostacyclin synthase	Known	INH	A	N/A
Non-Nephrotoxic	Delavirdine	Delavirdine		Cytochrome P450 3A4	Known	N/A	A	5.5
Non-Nephrotoxic	Bramazil	Bramazil		Cytochrome P450 3A4	Known	N/A	A	I
Non-Nephrotoxic	Dihydrocodeine	Dihydrocodeine		Toll-like receptor 9	Known	ANT	A	A
Non-Nephrotoxic	Imiquimod	Imiquimod		Cytochrome P450 3A4	Known	SUB	A	I
Non-Nephrotoxic	Phenoxybenzamine	Phenoxybenzamine		Cytochrome P450 3A4	Known	SUB	A	N/A
Non-Nephrotoxic	Propofol	Propofol		Cytochrome P450 2C19	Known	SUB	A	5.6
Non-Nephrotoxic	Alfentanil	Alfentanil		Cytochrome P450 3A4	Known	SUB	A	5.6
Non-Nephrotoxic	Rathyronine	Rathyronine		Adenosine receptor A1	Known	N/A	6.5	N/A
Non-Nephrotoxic	Amiodarone	Amiodarone		Cytochrome P450 1A1	Known	SUB	A	N/A
Non-Nephrotoxic	Sertaconazole	Sertaconazole		Lanosterol 14-alpha demethylase [YEAST]	Known	INH	A	A
Non-Nephrotoxic	Tesevatinib	Tesevatinib		Dual specificity mitogen-activated protein kinase kinase 4	Known	N/A	6.5	4.8
Non-Nephrotoxic	Racemic-Timolol	Racemic-Timolol		Cytochrome P450 2C19	Known	SUB	A	N/A
Non-Nephrotoxic	Hydroflumethiazide	Hydroflumethiazide		Solute carrier family 12 member 3	Known	INH	A	A
Non-Nephrotoxic	Alpha-Tocopherol	Alpha-Tocopherol		Cytochrome P450 3A4	Known	N/A	A	5.5
Non-Nephrotoxic	Tegafur	Tegafur		Cytochrome P450 2A6	Known	SUB	A	N/A
Non-Nephrotoxic	Domperidone	Domperidone		Cytochrome P450 3A4	Known	SUB	A	5.6
Non-Nephrotoxic	Mirtazapine	Mirtazapine		Cytochrome P450 2C8	Known	SUB	A	N/A
Non-Nephrotoxic	Dopamine	Dopamine		Carbonic anhydrase 2	Known	N/A	A	6.4
Non-Nephrotoxic	Tesevatinib	Tesevatinib		Histamine H1 receptor	Known	N/A	A	N/A
Non-Nephrotoxic	Metformin	Metformin		MID1/ALPHA4/PP2A	Known	INH	A	N/A
Non-Nephrotoxic	Meperidine	Meperidine		Cytochrome P450 1A2	Known	IND	A	5.4
Non-Nephrotoxic	Perhexiline	Perhexiline		Serine/threonine-protein kinase mTOR	Known	INH	A	N/A
Non-Nephrotoxic	Warfarin	Warfarin		Cytochrome P450 2C8	Known	SUB	A	5.9
Non-Nephrotoxic	Doconexent	Doconexent		Potassium voltage-gated channel subfamily A member 5	Known	N/A	A	A
Non-Nephrotoxic	Econazole	Econazole		Aromatase	Known	INH	A	6.3
Non-Nephrotoxic	Tesevatinib	Tesevatinib		Dual specificity mitogen-activated protein kinase kinase 1	Known	N/A	6.5	5.4
Non-Nephrotoxic	Pindolol	Pindolol		Alpha-2B adrenergic receptor	Known	N/A	A	5.5
Non-Nephrotoxic	Tegafur	Tegafur		Cytochrome P450 3A5	Known	SUB	A	N/A
Non-Nephrotoxic	Ilotycin	Ilotycin		Cytochrome P450 2B6	Known	SUB	A	N/A
Non-Nephrotoxic	Diltiazem	Diltiazem		Cytochrome P450 3A5	Known	N/A	A	6
Non-Nephrotoxic	Tesevatinib	Tesevatinib		Ribosomal protein S6 kinase alpha-3	Known	N/A	6.5	4.5
Non-Nephrotoxic	Tegafur	Tegafur		Cytochrome P450 2E1	Known	SUB	A	N/A
Non-Nephrotoxic	Celiprolol	Celiprolol		Beta-2 adrenergic receptor	Known	AGO	A	6.2
Non-Nephrotoxic	Flavoxate	Flavoxate		5-hydroxytryptamine receptor 1A	Known	ANT	6.5	4.1
Non-Nephrotoxic	Alfentanil	Alfentanil		Cytochrome P450 3A7	Known	SUB	A	N/A
Non-Nephrotoxic	Tromethamine	Tromethamine		Transglutaminase	Known	N/A	A	N/A
Non-Nephrotoxic	Nicotine	Nicotine		Cytochrome P450 1A1	Known	N/A	A	N/A
Non-Nephrotoxic	Pioglitazone	Pioglitazone		Cytochrome P450 3A4	Known	N/A	A	I
Non-Nephrotoxic	Warfarin	Warfarin		Cytochrome P450 2C18	Known	SUB	A	N/A
Non-Nephrotoxic	Amiodarone	Amiodarone		Cytochrome P450 3A5	Known	INH	A	6
Non-Nephrotoxic	Nicardipine	Nicardipine		Cytochrome P450 2E1	Known	SUB	A	N/A
Non-Nephrotoxic	Ilotycin	Ilotycin		Cytochrome P450 3A7	Known	SUB	A	A
Non-Nephrotoxic	Voltaren	Voltaren		Cytochrome P450 2E1	Known	INH	A	N/A
Non-Nephrotoxic	Prostacycline	Prostacycline		Prostaglandin D2 receptor 2	Known	AGO	6.5	6.6
Non-Nephrotoxic	Phentermine	Phentermine		Cytochrome P450 2D6	Known	INH	A	A
Non-Nephrotoxic	Tesevatinib	Tesevatinib		RAF proto-oncogene serine/threonine-protein kinase	Known	N/A	6.5	4.4
Non-Nephrotoxic	L-Hyoscyamine	L-Hyoscyamine		Cytochrome P450 1A2	Known	INH	A	4.7
Non-Nephrotoxic	Verapamil	Verapamil		P PROTEIN	Known	N/A	A	N/A
Non-Nephrotoxic	Propofol	Propofol		Cytochrome P450 1A1	Known	INH	A	N/A
Non-Nephrotoxic	Metoclopramide	Metoclopramide		Cytochrome P450 11B2, mitochondrial	Known	IND	A	6
Non-Nephrotoxic	Warfarin	Warfarin		Cytochrome P450 1A2	Known	SUB	A	5.4
Non-Nephrotoxic	Midodrine	Midodrine		Cytochrome P450 2D6	Known	INH	A	A
Non-Nephrotoxic	Propofol	Propofol		Cytochrome P450 2E1	Known	N/A	A	N/A
Non-Nephrotoxic	Tesevatinib	Tesevatinib		Cyclin-dependent kinase 7	Known	N/A	6.5	4.3
Non-Nephrotoxic	Tesevatinib	Tesevatinib		Casein kinase II subunit alpha	Known	N/A	6.5	4
Non-Nephrotoxic	Amlodipine	Amlodipine		Cytochrome P450 3A7	Known	SUB	A	N/A
Non-Nephrotoxic	Amlodipine	Amlodipine		Cytochrome P450 1A1	Known	INH	A	N/A
Non-Nephrotoxic	Lidocaine	Lidocaine		Cytochrome P450 2C8	Known	SUB	A	5.9
Non-Nephrotoxic	Torsemide	Torsemide		Cytochrome P450 2C8	Known	SUB	A	N/A
Non-Nephrotoxic	Glipizide	Glipizide		Cytochrome P450 2C8	Known	SUB	A	N/A
Non-Nephrotoxic	Prostacycline	Prostacycline		Cytochrome P450 2C9	Known	SUB	A	N/A
Non-Nephrotoxic	Penbuterol	Penbuterol		Beta-2 adrenergic receptor	Known	ANT	A	8.5
Non-Nephrotoxic	Nicotine	Nicotine		Cytochrome P450 2C8	Known	SUB	A	N/A
Non-Nephrotoxic	Dopamine	Dopamine		Cytochrome P450 1A2	Known	INH	A	I
Non-Nephrotoxic	Tesevatinib	Tesevatinib		Cyclin-dependent-like kinase 5	Known	N/A	6.5	5
Non-Nephrotoxic	Tesevatinib	Tesevatinib		Serine/threonine-protein kinase PLK1	Known	N/A	6.5	4.9
Non-Nephrotoxic	Tesevatinib	Tesevatinib		Ribosomal protein S6 kinase alpha-1	Known	N/A	6.5	4.6
Non-Nephrotoxic	16-Epiestriol	16-Epiestriol		Cytochrome P450 1A1	Known	INH	A	A
Non-Nephrotoxic	Glimepiride	Glimepiride		Cytochrome P450 2C8	Known	SUB	A	N/A
Non-Nephrotoxic	Nicotine	Nicotine		Cytochrome P450 2B6	Known	SUB	A	4.1
Non-Nephrotoxic	Chlorpropamide	Chlorpropamide		Cytochrome P450 2C19	Known	SUB	A	A
Non-Nephrotoxic	Tesevatinib	Tesevatinib		Nicotinic acetylcholine receptor	Known	N/A	A	N/A
Non-Nephrotoxic	Metoclopramide	Metoclopramide		Cytochrome P450 11B1, mitochondrial	Known	INH	A	N/A
Non-Nephrotoxic	Delavirdine	Delavirdine		Cytochrome P450 1A2	Known	INH	A	5.5
Non-Nephrotoxic	Tesevatinib	Tesevatinib		Serine/threonine-protein kinase PAK 2	Known	N/A	6.5	4
Non-Nephrotoxic	Ondansetron	Ondansetron		Cytochrome P450 2E1	Known	SUB	A	N/A
Non-Nephrotoxic	Alpha-Tocopherol	Alpha-Tocopherol		Prostaglandin G/H synthase 2	Known	N/A	A	N/A
Non-Nephrotoxic	Promethazine	Promethazine		Cytochrome P450 2C9	Known	INH	A	I
Non-Nephrotoxic	Phentermine	Phentermine		Cytochrome P450 2C9	Known	N/A	A	N/A
Non-Nephrotoxic	Fexofenadine	Fexofenadine		Cytochrome P450 3A4	Known	SUB	A	N/A
Non-Nephrotoxic	Sertaconazole	Sertaconazole		Cytochrome P450 2C9	Known	INH	6.5	6.6
Non-Nephrotoxic	Baicalin	Baicalin		Prostaglandin G/H synthase 1	Known	N/A	A	N/A
Non-Nephrotoxic	Tesevatinib	Tesevatinib		Mitogen-activated protein kinase 9	Known	N/A	6.5	4.9
Non-Nephrotoxic	Metformin	Metformin		Beta-secretase 1	Known	N/A	A	N/A
Non-Nephrotoxic	Amlodipine	Amlodipine		Cytochrome P450 2C8	Known	INH	A	N/A
Non-Nephrotoxic	Mecamylamine	Mecamylamine		Cytochrome P450 1A1	Known	IND	A	N/A
Non-Nephrotoxic	Bramazil	Bramazil		Cytochrome P450 2C19	Known	SUB	A	6.3
Non-Nephrotoxic	Pindolol	Pindolol		Alpha-2A adrenergic receptor	Known	N/A	A	4.5
Non-Nephrotoxic	Mifepristone	Mifepristone		Alpha-1A adrenergic receptor	Known	N/A	A	N/A
Non-Nephrotoxic	Alfuzosin	Alfuzosin		Cytochrome P450 3A4	Known	SUB	A	N/A
Non-Nephrotoxic	Folliculinum	Folliculinum		Cytochrome P450 3A4	Known	SUB	A	5
Non-Nephrotoxic	Nicardipine	Nicardipine		Cytochrome P450 2B6	Known	IND	A	A
Non-Nephrotoxic	Trazodone	Trazodone		5-hydroxytryptamine receptor	Known	N/A	A	N/A
Non-Nephrotoxic	Voltaren	Voltaren		Cytochrome P450 1A1	Known	SUB	A	N/A
Non-Nephrotoxic	Norepinephrine	Norepinephrine		Aromatase	Known	INH	A	N/A
Non-Nephrotoxic	Pioglitazone	Pioglitazone		Cytochrome P450 2D6	Known	INH	A	A
Non-Nephrotoxic	Benzydamine	Benzydamine		Cytochrome P450 1A1	Known	SUB	A	N/A
Non-Nephrotoxic	Lubiprostone	Lubiprostone		Prostaglandin E2 receptor EP1 subtype	Known	N/A	A	6
Non-Nephrotoxic	Clindamycin	Clindamycin		Cytochrome P450 3A4	Known	N/A	A	I
Non-Nephrotoxic	Propoxyphene	Propoxyphene		Cytochrome P450 3A7	Known	IND	A	A
Non-Nephrotoxic	Lubiprostone	Lubiprostone		Chloride channel protein 2	Known	ACT	A	A
Non-Nephrotoxic	Ketoconazole	Ketoconazole		Tyrosine-protein phosphatase non-receptor type 1	Known	N/A	A	N/A
Non-Nephrotoxic	Lubiprostone	Lubiprostone		Prostaglandin E2 receptor EP2 subtype	Known	N/A	A	A
Non-Nephrotoxic	Oxybutynin	Oxybutynin		Cytochrome P450 2C8	Known	INH	A	N/A
Non-Nephrotoxic	Propofol	Propofol		Cytochrome P450 2B6	Known	SUB	A	N/A
Non-Nephrotoxic	Tolazamide	Tolazamide		ATP-sensitive inward rectifier potassium channel 11	Known	N/A	6.5	6.5
Non-Nephrotoxic	Tesevatinib	Tesevatinib		Calcium/calmodulin-dependent protein kinase type II subunit beta	Known	N/A	6.5	4.4
Non-Nephrotoxic	Troglitazone	Troglitazone		Cytochrome P450 3A7	Known	N/A	A	N/A
Non-Nephrotoxic	Polythiazide	Polythiazide		Solute carrier family 12 member 3	Known	INH	A	A
Non-Nephrotoxic	Doconexent	Doconexent		3-oxo-5-alpha-steroid 4-dehydrogenase 1	Known	N/A	A	N/A
Non-Nephrotoxic	Raloxifene	Raloxifene		Steryl-sulfatase	Known	N/A	6.5	A
Non-Nephrotoxic	Nicotine	Nicotine		Cytochrome P450 2C19	Known	SUB	A	5
Non-Nephrotoxic	Phenytoin	Phenytoin		Cytochrome P450 2C19	Known	N/A	A	5.4
Non-Nephrotoxic	Fenoldopam	Fenoldopam		D(4) dopamine receptor	Known	AGO	6.5	5.8
Non-Nephrotoxic	Verapamil	Verapamil		Cytochrome P450 2B6	Known	N/A	A	N/A
Non-Nephrotoxic	Meperidine	Meperidine		Cytochrome P450 2B6	Known	SUB	A	A
Non-Nephrotoxic	Raloxifene	Raloxifene		Aromatase	Known	INH	A	N/A
Non-Nephrotoxic	Ketoconazole	Ketoconazole		Lanosterol 14-alpha demethylase [YEAST]	Known	INH	A	N/A
Non-Nephrotoxic	Famotidine	Famotidine		Cytochrome P450 2C19	Known	SUB	A	N/A
Non-Nephrotoxic	Econazole	Econazole		Lanosterol 14-alpha demethylase [YEAST]	Known	INH	A	A
Non-Nephrotoxic	Bramazil	Bramazil		Cytochrome P450 2C8	Known	SUB	A	N/A
Non-Nephrotoxic	Nicotine	Nicotine		Cytochrome P450 2C9	Known	SUB	A	4.1
Non-Nephrotoxic	Propranolol	Propranolol		5-hydroxytryptamine receptor 2B	Known	N/A	6.5	5.7
Non-Nephrotoxic	Mafenide	Mafenide		Dihydropteroate synthase [ECOLI]	Known	INH	A	A
Non-Nephrotoxic	Troglitazone	Troglitazone		Cytochrome P450 3A4	Known	N/A	A	5.6
Non-Nephrotoxic	Tesevatinib	Tesevatinib		Mitogen-activated protein kinase kinase kinase kinase 3	Known	N/A	6.5	5.3
Non-Nephrotoxic	Verapamil	Verapamil		Cytochrome P450 3A7	Known	N/A	A	N/A
Non-Nephrotoxic	Bramazil	Bramazil		Cytochrome P450 2C9	Known	SUB	A	I
Non-Nephrotoxic	Propoxyphene	Propoxyphene		Cytochrome P450 2C9	Known	INH	A	N/A
Non-Nephrotoxic	Ketamine	Ketamine		Cytochrome P450 2B6	Known	SUB	A	N/A
Non-Nephrotoxic	Dicyclomine	Dicyclomine		Alpha-1A adrenergic receptor	Known	N/A	A	N/A
Non-Nephrotoxic	DL-Thyroxine	DL-Thyroxine		Cytochrome P450 3A4	Known	SUB	A	I
Non-Nephrotoxic	Dicyclomine	Dicyclomine		Beta-2 adrenergic receptor	Known	N/A	A	6
Non-Nephrotoxic	Dofetilide	Dofetilide		Cytochrome P450 3A4	Known	SUB	A	N/A
Non-Nephrotoxic	Mirtazapine	Mirtazapine		Cytochrome P450 3A4	Known	N/A	A	5.7
Non-Nephrotoxic	Troglitazone	Troglitazone		Cytochrome P450 2C19	Known	N/A	A	5.2
Non-Nephrotoxic	Dopamine	Dopamine		Cytochrome P450 2C19	Known	SUB	A	I
Non-Nephrotoxic	Isoxsuprine	Isoxsuprine		Beta-2 adrenergic receptor	Known	AGO	A	6.7
Non-Nephrotoxic	Propofol	Propofol		Cytochrome P450 2D6	Known	N/A	A	5.2
Non-Nephrotoxic	Tesevatinib	Tesevatinib		Cyclin-dependent kinase 2	Known	N/A	6.5	4.7
Non-Nephrotoxic	Dicyclomine	Dicyclomine		Cytochrome P450 1A1	Known	IND	A	N/A
Non-Nephrotoxic	Norepinephrine	Norepinephrine		Cytochrome P450 1A2	Known	INH	A	I
Non-Nephrotoxic	Diethylpropion	Diethylpropion		Sodium-dependent noradrenaline transporter	Known	INH	A	5.6
Non-Nephrotoxic	Prasugrel	Prasugrel		P2Y purinoceptor 12	Known	ANT	A	N/A
Non-Nephrotoxic	Hydromorphone	Hydromorphone		Cytochrome P450 2C9	Known	SUB	A	N/A
Non-Nephrotoxic	Pioglitazone	Pioglitazone		Cytochrome P450 2C19	Known	INH	A	A
Non-Nephrotoxic	Ondansetron	Ondansetron		Cytochrome P450 3A5	Known	SUB	A	6
Non-Nephrotoxic	Folliculinum	Folliculinum		Cytochrome P450 1A1	Known	SUB	A	N/A
Non-Nephrotoxic	2-Bromo-alpha-ergocryptine	2-Bromo-alpha-ergocryptine		Cytochrome P450 1A2	Known	INH	A	4.9
Non-Nephrotoxic	Tesevatinib	Tesevatinib		Glycogen synthase kinase-3 beta	Known	N/A	6.5	5
Non-Nephrotoxic	Benzydamine	Benzydamine		Cytochrome P450 3A4	Known	SUB	A	4.3
Non-Nephrotoxic	Tesevatinib	Tesevatinib		Sigma non-opioid intracellular receptor 1	Known	N/A	A	N/A
Non-Nephrotoxic	Ergoatetrine	Ergoatetrine		D(2) dopamine receptor	Known	N/A	6.5	6.8
Non-Nephrotoxic	Tesevatinib	Tesevatinib		Calcium/calmodulin-dependent protein kinase type IV	Known	N/A	6.5	4
Non-Nephrotoxic	Phenytoin	Phenytoin		Cytochrome P450 2C18	Known	SUB	A	N/A
Non-Nephrotoxic	Alpha-Tocopherol	Alpha-Tocopherol		Nitric oxide synthase, inducible	Known	N/A	A	N/A
Non-Nephrotoxic	Metolazone	Metolazone		Solute carrier family 12 member 3	Known	INH	A	A
Non-Nephrotoxic	Naftifine	Naftifine		Squalene epoxidase	Known	INH	A	A
Non-Nephrotoxic	Riboflavin	Riboflavin		Cytochrome P450 1A1	Known	SUB	A	N/A
Non-Nephrotoxic	Amiodarone	Amiodarone		Cytochrome P450 3A4	Known	SUB	A	6.1
Non-Nephrotoxic	Zoledronic	Zoledronic		Carbonic anhydrase 12	Known	N/A	6.5	A
Non-Nephrotoxic	Warfarin	Warfarin		Cytochrome P450 2C19	Known	N/A	A	5.6
Non-Nephrotoxic	Tetracaine	Tetracaine		Sodium channel protein type 9 subunit alpha	Known	N/A	6.49	6.1
Non-Nephrotoxic	Metolazone	Metolazone		Carbonic anhydrase 9	Known	INH	6.49	7.5
Non-Nephrotoxic	Nicardipine	Nicardipine		Cytochrome P450 2C9	Known	INH	6.49	A
Non-Nephrotoxic	Verapamil	Verapamil		5-hydroxytryptamine receptor 2A	Known	ANT	6.49	6.9
Non-Nephrotoxic	Econazole	Econazole		Steroid 17-alpha-hydroxylase/17,20 lyase	Known	N/A	6.49	6.4
Non-Nephrotoxic	Dasatinib	Dasatinib		Activin receptor type-1B	Known	N/A	6.48	A
Non-Nephrotoxic	Ergoatetrine	Ergoatetrine		D(3) dopamine receptor	Known	N/A	6.48	7
Non-Nephrotoxic	DL-Thyroxine	DL-Thyroxine		Glutamate receptor ionotropic, NMDA	Known	N/A	6.48	6
Non-Nephrotoxic	Triaconazole	Triaconazole		Sigma non-opioid intracellular receptor 1	Known	N/A	6.48	N/A
Non-Nephrotoxic	Folliculinum	Folliculinum		Estradiol 17-beta-dehydrogenase 1	Known	N/A	6.48	6.5
Non-Nephrotoxic	Axitinib	Axitinib		Mitogen-activated protein kinase kinase kinase kinase 1	Known	N/A	6.48	6
Non-Nephrotoxic	Tesevatinib	Tesevatinib		Hepatocyte growth factor receptor	Known	N/A	6.48	5.4
Non-Nephrotoxic	Promethazine	Promethazine		D(3) dopamine receptor	Known	ANT	6.48	7.1
Non-Nephrotoxic	Vatalanib	Vatalanib		Cytochrome P450 2D6	Known	INH	6.48	5.9
Non-Nephrotoxic	Metoclopramide	Metoclopramide		5-hydroxytryptamine receptor 3	Known	N/A	6.48	7.1
Non-Nephrotoxic	Pazopanib	Pazopanib		Proto-oncogene tyrosine-protein kinase ROS	Known	N/A	6.47	6.8
Non-Nephrotoxic	Ketoconazole	Ketoconazole		Cytochrome P450 3A5	Known	INH	6.47	6
Non-Nephrotoxic	Acarbose	Acarbose		Alpha-amylase [GEOSE]	Known	N/A	6.47	N/A
Non-Nephrotoxic	Metoclopramide	Metoclopramide		5-hydroxytryptamine receptor 3A	Known	ANT	6.47	6.7
Non-Nephrotoxic	Ketamine	Ketamine		Glutamate NMDA receptor; Grin1/Grin2c	Known	N/A	6.47	6.1
Non-Nephrotoxic	Glycine	Glycine		Glycine receptor	Known	N/A	6.47	A
Non-Nephrotoxic	Atenolol	Atenolol		Beta-1 adrenergic receptor	Known	ANT	6.47	6.1
Non-Nephrotoxic	Axitinib	Axitinib		Epithelial discoidin domain-containing receptor 1	Known	N/A	6.47	6
Non-Nephrotoxic	Dicyclomine	Dicyclomine		5-hydroxytryptamine receptor 2C	Known	N/A	6.47	6
Non-Nephrotoxic	Tesevatinib	Tesevatinib		Tyrosine-protein kinase ABL1	Known	INH	6.47	6.7
Non-Nephrotoxic	Pioglitazone	Pioglitazone		Bile salt export pump	Known	INH	6.47	5.4
Non-Nephrotoxic	Racemic-Timolol	Racemic-Timolol		Beta-3 adrenergic receptor	Known	N/A	6.47	6.4
Non-Nephrotoxic	Gefitinib	Gefitinib		MAP kinase-interacting serine/threonine-protein kinase 1	Known	N/A	6.46	6.5
Non-Nephrotoxic	2-Bromo-alpha-ergocryptine	2-Bromo-alpha-ergocryptine		D(4) dopamine receptor	Known	ANT	6.46	7.1
Non-Nephrotoxic	Darifenacin	Darifenacin		Potassium voltage-gated channel subfamily H member 2	Known	N/A	6.45	A
Non-Nephrotoxic	Ergotamine	Ergotamine		D(1A) dopamine receptor	Known	AGO	6.45	6.6
Non-Nephrotoxic	Glycine	Glycine		Glutamate NMDA receptor; Grin1/Grin2c	Known	N/A	6.44	A
Non-Nephrotoxic	Econazole	Econazole		Cytochrome P450 3A4	Known	INH	6.44	6.4
Non-Nephrotoxic	Axitinib	Axitinib		Ephrin type-B receptor 6	Known	N/A	6.44	6.2
Non-Nephrotoxic	Hydroflumethiazide	Hydroflumethiazide		Carbonic anhydrase 14	Known	N/A	6.44	5.8
Non-Nephrotoxic	Amlodipine	Amlodipine		Alpha-2A adrenergic receptor	Known	N/A	6.44	A
Non-Nephrotoxic	Fuyosyosin	Fuyosyosin		Histamine H2 receptor	Known	N/A	6.44	5.9
Non-Nephrotoxic	Bramazil	Bramazil		Sigma non-opioid intracellular receptor 1	Known	N/A	6.44	6.3
Non-Nephrotoxic	Tesevatinib	Tesevatinib		Platelet-derived growth factor receptor beta	Known	INH	6.44	6.4
Non-Nephrotoxic	Axitinib	Axitinib		Serine/threonine-protein kinase 16	Known	N/A	6.43	A
Non-Nephrotoxic	Pazopanib	Pazopanib		Calcium-dependent protein kinase 1 [ARATH]	Known	N/A	6.43	5.2
Non-Nephrotoxic	Axitinib	Axitinib		Mitogen-activated protein kinase kinase kinase kinase 5	Known	N/A	6.43	A
Non-Nephrotoxic	Promethazine	Promethazine		FAD-linked sulfhydryl oxidase ALR	Known	N/A	6.43	5.9
Non-Nephrotoxic	Pazopanib	Pazopanib		Calcium-dependent protein kinase 1 [PLAFK]	Known	N/A	6.43	5.3
Non-Nephrotoxic	Mirtazapine	Mirtazapine		Alpha-1D adrenergic receptor	Known	N/A	6.43	7.5
Non-Nephrotoxic	Dobutamine	Dobutamine		Sodium-dependent noradrenaline transporter	Known	N/A	6.42	A
Non-Nephrotoxic	Buspirone	Buspirone		5-hydroxytryptamine receptor 7	Known	ANT	6.42	5.9
Non-Nephrotoxic	Propranolol	Propranolol		Cytochrome P450 2D26	Known	N/A	6.42	N/A
Non-Nephrotoxic	Pazopanib	Pazopanib		Fibroblast growth factor receptor 2	Known	N/A	6.42	6
Non-Nephrotoxic	Ketoconazole	Ketoconazole		Sodium-dependent serotonin transporter	Known	N/A	6.42	5
Non-Nephrotoxic	Domperidone	Domperidone		Alpha-2C adrenergic receptor	Known	N/A	6.42	4.7
Non-Nephrotoxic	Trazodone	Trazodone		Histamine H1 receptor	Known	ANT	6.41	6
Non-Nephrotoxic	Acebutolol	Acebutolol		Beta-1 adrenergic receptor	Known	ANT	6.41	6.6
Non-Nephrotoxic	Dobutamine	Dobutamine		Carbonic anhydrase 15	Known	N/A	6.41	N/A
Non-Nephrotoxic	Miglustat	Miglustat		Non-lysosomal glucosylceramidase	Known	N/A	6.41	6.5
Non-Nephrotoxic	Pazopanib	Pazopanib		Serine/threonine-protein kinase 16	Known	N/A	6.41	A
Non-Nephrotoxic	Miglitol	Miglitol		Glycogen debranching enzyme	Known	N/A	6.41	4.6
Non-Nephrotoxic	Vadadustat	Vadadustat		Egl nine homolog 3	Known	N/A	6.41	6.6
Non-Nephrotoxic	Amantadine	Amantadine		Sigma non-opioid intracellular receptor 1	Known	N/A	6.41	5.6
Non-Nephrotoxic	Norepinephrine	Norepinephrine		Alpha-2A adrenergic receptor	Known	AGO	6.41	6.8
Non-Nephrotoxic	Pazopanib	Pazopanib		LIM domain kinase 2	Known	N/A	6.41	A
Non-Nephrotoxic	Vadadustat	Vadadustat		Egl nine homolog 1	Known	INH	6.4	6.2
Non-Nephrotoxic	Raloxifene	Raloxifene		Acetylcholinesterase	Known	INH	6.4	A
Non-Nephrotoxic	Buspirone	Buspirone		5-hydroxytryptamine receptor 6	Known	ANT	6.4	6.1
Non-Nephrotoxic	Gefitinib	Gefitinib		Serine/threonine-protein kinase SIK2	Known	N/A	6.4	6.6
Non-Nephrotoxic	Trazodone	Trazodone		ALPHA-2 ADRENERGIC RECEPTOR	Known	N/A	6.39	5.7
Non-Nephrotoxic	Gefitinib	Gefitinib		Tubulin alpha-1A chain	Known	N/A	6.39	6.4
Non-Nephrotoxic	Hydroflumethiazide	Hydroflumethiazide		Carbonic anhydrase 9	Known	N/A	6.39	6.8
Non-Nephrotoxic	Dopamine	Dopamine		D(2) dopamine receptor	Known	AGO	6.39	6.1
Non-Nephrotoxic	Lixivaptan	Lixivaptan		Vasopressin V1b receptor	Known	ANT	6.39	6.2
Non-Nephrotoxic	Triaconazole	Triaconazole		Heme oxygenase 1	Known	N/A	6.39	A
Non-Nephrotoxic	Fuyosyosin	Fuyosyosin		Sodium-dependent serotonin transporter	Known	INH	6.38	5.4
Non-Nephrotoxic	Econazole	Econazole		Transient receptor potential cation channel subfamily M member 8	Known	N/A	6.38	A
Non-Nephrotoxic	Meperidine	Meperidine		Sodium-dependent serotonin transporter	Known	INH	6.38	7.4
Non-Nephrotoxic	Ursolicacid	Ursolicacid		Neutrophil elastase	Known	N/A	6.38	N/A
Non-Nephrotoxic	Miglustat	Miglustat		Putative alpha-glucosidase	Known	N/A	6.38	5.4
Non-Nephrotoxic	Ketanserin	Ketanserin		D(1A) dopamine receptor	Known	ANT	6.38	6.2
Non-Nephrotoxic	Promethazine	Promethazine		Alpha-2A adrenergic receptor	Known	ANT	6.38	6.6
Non-Nephrotoxic	Ketanserin	Ketanserin		5-hydroxytryptamine receptor 2B	Known	ANT	6.37	6.5
Non-Nephrotoxic	Hydroflumethiazide	Hydroflumethiazide		Carbonic anhydrase 5B, mitochondrial	Known	N/A	6.37	6.6
Non-Nephrotoxic	Astragalin	Astragalin		Carbonic anhydrase 7	Known	N/A	6.37	8.3
Non-Nephrotoxic	Mafenide	Mafenide		Delta carbonic anhydrase	Known	N/A	6.37	5.6
Non-Nephrotoxic	Verapamil	Verapamil		5-hydroxytryptamine receptor 2C	Known	N/A	6.37	6.2
Non-Nephrotoxic	Dopamine	Dopamine		Trace amine-associated receptor 1	Known	AGO	6.37	6.3
Non-Nephrotoxic	Dasatinib	Dasatinib		Serine/threonine-protein kinase 10	Known	N/A	6.37	A
Non-Nephrotoxic	Lisuride	Lisuride		Beta-1 adrenergic receptor	Known	N/A	6.37	6.2
Non-Nephrotoxic	Amlodipine	Amlodipine		Potassium channel subfamily K member 2	Known	N/A	6.37	N/A
Non-Nephrotoxic	Nalbuphine	Nalbuphine		Delta-type opioid receptor	Known	AGO	6.37	7.4
Non-Nephrotoxic	Citalopram	Citalopram		5-hydroxytryptamine receptor 2C	Known	N/A	6.37	5.4
Non-Nephrotoxic	Prazosin	Prazosin		ALPHA-2 ADRENERGIC RECEPTOR	Known	N/A	6.36	5.5
Non-Nephrotoxic	Ergotamine	Ergotamine		5-hydroxytryptamine receptor 1E	Known	AGO	6.36	5.6
Non-Nephrotoxic	Hydroflumethiazide	Hydroflumethiazide		Carbonic anhydrase 7	Known	N/A	6.36	6.9
Non-Nephrotoxic	Ketoconazole	Ketoconazole		Heat shock protein HSP 90-alpha	Known	N/A	6.36	A
Non-Nephrotoxic	Labetalol	Labetalol		Alpha-1B adrenergic receptor	Known	N/A	6.36	A
Non-Nephrotoxic	Dopamine	Dopamine		D(1A) dopamine receptor	Known	AGO	6.36	7
Non-Nephrotoxic	Phentolamine	Phentolamine		5-hydroxytryptamine receptor 2A	Known	N/A	6.36	N/A
Non-Nephrotoxic	Hydroflumethiazide	Hydroflumethiazide		Carbonic anhydrase 2	Known	N/A	6.36	6.3
Non-Nephrotoxic	Sennosides	Sennosides		DNA (cytosine-5)-methyltransferase 1	Known	N/A	6.35	A
Non-Nephrotoxic	Gefitinib	Gefitinib		MAP kinase-interacting serine/threonine-protein kinase 2	Known	N/A	6.35	7
Non-Nephrotoxic	Axitinib	Axitinib		Proto-oncogene tyrosine-protein kinase receptor Ret	Known	INH	6.35	6.3
Non-Nephrotoxic	Pazopanib	Pazopanib		Tyrosine-protein kinase Lck	Known	INH	6.34	6.3
Non-Nephrotoxic	Domperidone	Domperidone		Histamine H1 receptor	Known	ANT	6.34	5.7
Non-Nephrotoxic	Pyrimethamine	Pyrimethamine		Dihydrofolate reductase	Known	INH	6.33	7.7
Non-Nephrotoxic	Axitinib	Axitinib		Misshapen-like kinase 1	Known	N/A	6.33	A
Non-Nephrotoxic	Pazopanib	Pazopanib		Serine/threonine-protein kinase 36	Known	N/A	6.33	N/A
Non-Nephrotoxic	Dasatinib	Dasatinib		Misshapen-like kinase 1	Known	N/A	6.33	A
Non-Nephrotoxic	Diphenhydramine	Diphenhydramine		Muscarinic acetylcholine receptor M2	Known	N/A	6.33	6.8
Non-Nephrotoxic	Buspirone	Buspirone		5-hydroxytryptamine receptor 2B	Known	N/A	6.32	6.2
Non-Nephrotoxic	Ketanserin	Ketanserin		D(2) dopamine receptor	Known	ANT	6.32	7.1
Non-Nephrotoxic	Pazopanib	Pazopanib		Dual specificity mitogen-activated protein kinase kinase 5	Known	N/A	6.32	A
Non-Nephrotoxic	Hexachlorophene	Hexachlorophene		Adenosine receptor A3	Known	N/A	6.32	6.2
Non-Nephrotoxic	Dobutamine	Dobutamine		Carbonic anhydrase 2	Known	N/A	6.32	A
Non-Nephrotoxic	Tesevatinib	Tesevatinib		Tyrosine-protein kinase Fes/Fps	Known	N/A	6.32	4.2
Non-Nephrotoxic	Papaverine	Papaverine		cAMP-specific 3',5'-cyclic phosphodiesterase 4A	Known	INH	6.31	5.4
Non-Nephrotoxic	Cabergoline	Cabergoline		5-hydroxytryptamine receptor 1B	Known	AGO	6.31	6.2
Non-Nephrotoxic	Dobutamine	Dobutamine		Alpha-2C adrenergic receptor	Known	N/A	6.31	A
Non-Nephrotoxic	Pioglitazone	Pioglitazone		RXR alpha/PPAR gamma	Known	N/A	6.31	A
Non-Nephrotoxic	Norepinephrine	Norepinephrine		Alpha-2C adrenergic receptor	Known	AGO	6.31	6.4
Non-Nephrotoxic	Naftifine	Naftifine		Cytochrome P450 2C19	Known	SUB	6.3	5.8
Non-Nephrotoxic	Nicardipine	Nicardipine		Transient receptor potential cation channel subfamily A member 1	Known	N/A	6.3	A
Non-Nephrotoxic	Pyrimethamine	Pyrimethamine		Multidrug and toxin extrusion protein 2	Known	INH	6.3	N/A
Non-Nephrotoxic	Lisuride	Lisuride		5-hydroxytryptamine receptor 2	Known	N/A	6.3	6.3
Non-Nephrotoxic	Metoclopramide	Metoclopramide		5-hydroxytryptamine receptor 2B	Known	N/A	6.3	I
Non-Nephrotoxic	Ketanserin	Ketanserin		5-hydroxytryptamine receptor	Known	N/A	6.3	A
Non-Nephrotoxic	2-Bromo-alpha-ergocryptine	2-Bromo-alpha-ergocryptine		D(1B) dopamine receptor	Known	AGO	6.3	6.9
Non-Nephrotoxic	Mirtazapine	Mirtazapine		Cytochrome P450 2D6	Known	N/A	6.3	A
Non-Nephrotoxic	Axitinib	Axitinib		STE20-like serine/threonine-protein kinase	Known	N/A	6.3	A
Non-Nephrotoxic	Regroton	Regroton		Cyclin-dependent kinase 9	Known	N/A	6.3	A
Non-Nephrotoxic	Phenoxybenzamine	Phenoxybenzamine		Cytochrome P450 2D6	Known	N/A	6.3	7.4
Non-Nephrotoxic	Ketoconazole	Ketoconazole		Potassium voltage-gated channel subfamily A member 10	Known	BLO	6.3	N/A
Non-Nephrotoxic	2-Bromo-alpha-ergocryptine	2-Bromo-alpha-ergocryptine		ALPHA-2 ADRENERGIC RECEPTOR	Known	N/A	6.29	7.8
Non-Nephrotoxic	Diphenhydramine	Diphenhydramine		5-hydroxytryptamine receptor 2A	Known	N/A	6.29	6.8
Non-Nephrotoxic	Adapalene	Adapalene		Epidermal growth factor receptor	Known	N/A	6.29	A
Non-Nephrotoxic	Diphenhydramine	Diphenhydramine		Histamine H2 receptor	Known	N/A	6.29	5.2
Non-Nephrotoxic	Atosiban	Atosiban		Vasopressin V1b receptor	Known	ANT	6.29	6.7
Non-Nephrotoxic	Dopamine	Dopamine		D(1B) dopamine receptor	Known	AGO	6.29	6
Non-Nephrotoxic	Moxonidine	Moxonidine		5-hydroxytryptamine receptor 1A	Known	N/A	6.28	6.4
Non-Nephrotoxic	Tetracaine	Tetracaine		Sodium channel protein type 8 subunit alpha	Known	N/A	6.28	A
Non-Nephrotoxic	Pentazocine	Pentazocine		Muscarinic acetylcholine receptor M2	Known	N/A	6.28	4
Non-Nephrotoxic	Axitinib	Axitinib		Cyclin-dependent kinase-like 2	Known	N/A	6.28	5.2
Non-Nephrotoxic	Milrinone	Milrinone		cGMP-inhibited 3',5'-cyclic phosphodiesterase B	Known	INH	6.28	A
Non-Nephrotoxic	Norepinephrine	Norepinephrine		Alpha-1A adrenergic receptor	Known	AGO	6.27	5.2
Non-Nephrotoxic	Mirtazapine	Mirtazapine		ALPHA-1 ADRENERGIC RECEPTOR	Known	N/A	6.26	6.7
Non-Nephrotoxic	Mecamylamine	Mecamylamine		Alpha-4 beta-2 nicotinic receptor	Known	ANT	6.26	5.7
Non-Nephrotoxic	Astragalin	Astragalin		Protein disulfide-isomerase	Known	N/A	6.26	5.2
Non-Nephrotoxic	Mifepristone	Mifepristone		Arachidonate 15-lipoxygenase	Known	N/A	6.26	A
Non-Nephrotoxic	Verapamil	Verapamil		Somatostatin receptor type 2	Known	N/A	6.26	A
Non-Nephrotoxic	Phentolamine	Phentolamine		Sigma non-opioid intracellular receptor 1	Known	N/A	6.26	N/A
Non-Nephrotoxic	Sotalol	Sotalol		Beta-2 adrenergic receptor	Known	ANT	6.26	5
Non-Nephrotoxic	Prostaglandin	Prostaglandin		Prostaglandin E2 receptor EP1 subtype	Known	AGO	6.26	4.6
Non-Nephrotoxic	L-Hyoscyamine	L-Hyoscyamine		Potassium voltage-gated channel subfamily H member 2	Known	INH	6.25	I
Non-Nephrotoxic	Molindone	Molindone		Alpha-2B adrenergic receptor	Known	N/A	6.25	A
Non-Nephrotoxic	Gefitinib	Gefitinib		Serine/threonine-protein kinase SBK1	Known	N/A	6.25	4
Non-Nephrotoxic	Diphenhydramine	Diphenhydramine		5-hydroxytryptamine receptor 2C	Known	N/A	6.25	6.7
Non-Nephrotoxic	Pazopanib	Pazopanib		Serine/threonine-protein kinase B-raf	Known	INH	6.25	6
Non-Nephrotoxic	Nadolol	Nadolol		Beta-3 adrenergic receptor	Known	ANT	6.24	6.5
Non-Nephrotoxic	Norepinephrine	Norepinephrine		Alpha-1D adrenergic receptor	Known	AGO	6.24	6.1
Non-Nephrotoxic	Verapamil	Verapamil		Alpha-2A adrenergic receptor	Known	N/A	6.24	5.9
Non-Nephrotoxic	Ketanserin	Ketanserin		5-hydroxytryptamine receptor 7	Known	ANT	6.24	7.8
Non-Nephrotoxic	Propranolol	Propranolol		Sodium-dependent serotonin transporter	Known	INH	6.24	6.3
Non-Nephrotoxic	Dasatinib	Dasatinib		Activin receptor type-2B	Known	N/A	6.24	N/A
Non-Nephrotoxic	Ondansetron	Ondansetron		5-hydroxytryptamine receptor 2B	Known	N/A	6.24	N/A
Non-Nephrotoxic	Amiodarone	Amiodarone		Potassium voltage-gated channel subfamily H member 2	Known	INH	6.23	7.2
Non-Nephrotoxic	Pazopanib	Pazopanib		Dual specificity mitogen-activated protein kinase kinase 4	Known	N/A	6.23	A
Non-Nephrotoxic	Norepinephrine	Norepinephrine		Sodium-dependent noradrenaline transporter	Known	N/A	6.23	4.9
Non-Nephrotoxic	Regroton	Regroton		D(2) dopamine receptor	Known	N/A	6.23	N/A
Non-Nephrotoxic	Mafenide	Mafenide		Carbonic anhydrase [YEAST]	Known	N/A	6.23	6.9
Non-Nephrotoxic	Gefitinib	Gefitinib		Dual specificity mitogen-activated protein kinase kinase 5	Known	N/A	6.22	6.7
Non-Nephrotoxic	Alosetron	Alosetron		Cytochrome P450 3A4	Known	SUB	6.22	5.5
Non-Nephrotoxic	Dobutamine	Dobutamine		Arachidonate 15-lipoxygenase	Known	N/A	6.22	A
Non-Nephrotoxic	Nicotine	Nicotine		Soluble acetylcholine receptor	Known	N/A	6.22	N/A
Non-Nephrotoxic	Fuyosyosin	Fuyosyosin		Sodium-dependent dopamine transporter	Known	INH	6.22	6.7
Non-Nephrotoxic	Econazole	Econazole		EF-hand calcium-binding domain-containing protein 4B	Known	INH	6.22	N/A
Non-Nephrotoxic	Triaconazole	Triaconazole		Alpha-2A adrenergic receptor	Known	N/A	6.22	A
Non-Nephrotoxic	Regroton	Regroton		D(3) dopamine receptor	Known	N/A	6.22	N/A
Non-Nephrotoxic	Nicardipine	Nicardipine		Cytochrome P450 3A4	Known	INH	6.22	A
Non-Nephrotoxic	Roxithromycin	Roxithromycin		Motilin receptor	Known	AGO	6.21	6.6
Non-Nephrotoxic	Pazopanib	Pazopanib		Serine/threonine-protein kinase RIO2	Known	N/A	6.21	5.1
Non-Nephrotoxic	Milrinone	Milrinone		cGMP-inhibited 3',5'-cyclic phosphodiesterase A	Known	INH	6.21	N/A
Non-Nephrotoxic	Gefitinib	Gefitinib		Homeodomain-interacting protein kinase 4	Known	N/A	6.21	5.1
Non-Nephrotoxic	Pazopanib	Pazopanib		Serine/threonine-protein kinase Nek2	Known	N/A	6.21	5.5
Non-Nephrotoxic	Papaverine	Papaverine		Cyclic nucleotide phosphodiesterase PDE3A	Known	N/A	6.21	N/A
Non-Nephrotoxic	Ketoconazole	Ketoconazole		Steroid 17-alpha-hydroxylase/17,20 lyase	Known	N/A	6.2	7.2
Non-Nephrotoxic	Oxybutynin	Oxybutynin		5-hydroxytryptamine receptor 2B	Known	N/A	6.2	N/A
Non-Nephrotoxic	Flumethasone	Flumethasone		Vascular endothelial growth factor receptor 2	Known	N/A	6.2	6.2
Non-Nephrotoxic	Mirtazapine	Mirtazapine		Muscarinic acetylcholine receptor M1	Known	N/A	6.2	6.2
Non-Nephrotoxic	Voltaren	Voltaren		Peroxisome proliferator-activated receptor gamma	Known	ANT	6.2	N/A
Non-Nephrotoxic	Axitinib	Axitinib		Mitogen-activated protein kinase kinase kinase kinase 2	Known	N/A	6.2	A
Non-Nephrotoxic	Flumethasone	Flumethasone		Angiopoietin-1 receptor	Known	N/A	6.2	6.2
Non-Nephrotoxic	Verapamil	Verapamil		Potassium voltage-gated channel subfamily H member 2	Known	INH	6.2	5.9
Non-Nephrotoxic	Flumethasone	Flumethasone		Platelet-derived growth factor receptor beta	Known	N/A	6.2	6.2
Non-Nephrotoxic	Ketoconazole	Ketoconazole		Cytochrome P450 2A12	Known	N/A	6.2	N/A
Non-Nephrotoxic	Dasatinib	Dasatinib		Calcium-dependent protein kinase 1 [PLAFK]	Known	N/A	6.19	5.9
Non-Nephrotoxic	Pioglitazone	Pioglitazone		Amine oxidase [flavin-containing] B	Known	N/A	6.19	5.3
Non-Nephrotoxic	Hexachlorophene	Hexachlorophene		Prostaglandin G/H synthase 2	Known	N/A	6.19	I
Non-Nephrotoxic	Prostaglandin	Prostaglandin		Prostaglandin D2 receptor 2	Known	AGO	6.19	6.4
Non-Nephrotoxic	Vatalanib	Vatalanib		Cytochrome P450 2C9	Known	INH	6.19	5.8
Non-Nephrotoxic	Dasatinib	Dasatinib		Calcium-dependent protein kinase 1 [ARATH]	Known	N/A	6.19	A
Non-Nephrotoxic	Phentolamine	Phentolamine		Tyramine/octopamine receptor	Known	N/A	6.19	N/A
Non-Nephrotoxic	Dasatinib	Dasatinib		Mitogen-activated protein kinase kinase kinase kinase 3	Known	N/A	6.19	A
Non-Nephrotoxic	Gefitinib	Gefitinib		Interleukin-1 receptor-associated kinase 4	Known	N/A	6.19	6.3
Non-Nephrotoxic	Papaverine	Papaverine		cGMP-inhibited 3',5'-cyclic phosphodiesterase B	Known	N/A	6.19	5.7
Non-Nephrotoxic	Pazopanib	Pazopanib		Mitogen-activated protein kinase kinase kinase 10	Known	N/A	6.18	7.6
Non-Nephrotoxic	Cabergoline	Cabergoline		5-hydroxytryptamine receptor 2C	Known	AGO	6.18	5.8
Non-Nephrotoxic	Labetalol	Labetalol		Beta-3 adrenergic receptor	Known	AGO	6.18	5.8
Non-Nephrotoxic	Ketamine	Ketamine		Glutamate receptor ionotropic, NMDA 2C	Known	BLO	6.18	A
Non-Nephrotoxic	Mirtazapine	Mirtazapine		5-hydroxytryptamine receptor 1A	Known	N/A	6.18	6.5
Non-Nephrotoxic	Mecamylamine	Mecamylamine		Alpha-3 beta-4 nicotinic receptor	Known	N/A	6.18	6.1
Non-Nephrotoxic	Pazopanib	Pazopanib		Fibroblast growth factor receptor 3	Known	INH	6.17	6.6
Non-Nephrotoxic	Perhexiline	Perhexiline		Cytochrome P450 2D6	Known	N/A	6.17	A
Non-Nephrotoxic	Raloxifene	Raloxifene		Alpha-1D adrenergic receptor	Known	N/A	6.17	N/A
Non-Nephrotoxic	2-Bromo-alpha-ergocryptine	2-Bromo-alpha-ergocryptine		5-hydroxytryptamine receptor 2C	Known	AGO	6.17	7
Non-Nephrotoxic	Hexachlorophene	Hexachlorophene		Heat shock protein 90, putative	Known	N/A	6.17	5.9
Non-Nephrotoxic	Axitinib	Axitinib		Serine/threonine-protein kinase ULK3	Known	N/A	6.17	5.4
Non-Nephrotoxic	Raloxifene	Raloxifene		D(2) dopamine receptor	Known	N/A	6.17	5.6
Non-Nephrotoxic	Ondansetron	Ondansetron		Sigma non-opioid intracellular receptor 1	Known	N/A	6.17	6.5
Non-Nephrotoxic	Amlodipine	Amlodipine		Alpha-2C adrenergic receptor	Known	N/A	6.17	N/A
Non-Nephrotoxic	Dasatinib	Dasatinib		STE20-like serine/threonine-protein kinase	Known	N/A	6.17	A
Non-Nephrotoxic	Pazopanib	Pazopanib		Dual specificity protein kinase TTK	Known	N/A	6.16	5.3
Non-Nephrotoxic	Pazopanib	Pazopanib		Tyrosine-protein kinase receptor Tie-1	Known	N/A	6.16	A
Non-Nephrotoxic	Trazodone	Trazodone		Potassium voltage-gated channel subfamily H member 2	Known	INH	6.16	5.9
Non-Nephrotoxic	Pazopanib	Pazopanib		Tyrosine-protein kinase Fgr	Known	N/A	6.15	6.3
Non-Nephrotoxic	Gefitinib	Gefitinib		Serine/threonine-protein kinase 10	Known	N/A	6.15	6
Non-Nephrotoxic	Acarbose	Acarbose		Alpha-amylase 1	Known	N/A	6.15	6.7
Non-Nephrotoxic	Trazodone	Trazodone		D(4) dopamine receptor	Known	ANT	6.15	6.6
Non-Nephrotoxic	Phentolamine	Phentolamine		5-hydroxytryptamine receptor 2C	Known	N/A	6.15	A
Non-Nephrotoxic	Amiodarone	Amiodarone		D(3) dopamine receptor	Known	N/A	6.15	A
Non-Nephrotoxic	Prazosin	Prazosin		Alpha-2A adrenergic receptor	Known	ANT	6.15	A
Non-Nephrotoxic	Domperidone	Domperidone		Alpha-1D adrenergic receptor	Known	ANT	6.15	5.8
Non-Nephrotoxic	Gefitinib	Gefitinib		Serine/threonine-protein kinase Chk2	Known	N/A	6.15	5.2
Non-Nephrotoxic	Dicyclomine	Dicyclomine		D(3) dopamine receptor	Known	N/A	6.15	N/A
Non-Nephrotoxic	Fuyosyosin	Fuyosyosin		Potassium voltage-gated channel subfamily H member 2	Known	INH	6.15	5.4
Non-Nephrotoxic	Nicardipine	Nicardipine		Voltage-dependent L-type calcium channel subunit alpha-1C	Known	BLO	6.14	6.6
Non-Nephrotoxic	Papaverine	Papaverine		cAMP-specific 3',5'-cyclic phosphodiesterase 4D	Known	INH	6.14	5.4
Non-Nephrotoxic	Pazopanib	Pazopanib		LIM domain kinase 1	Known	N/A	6.14	6.5
Non-Nephrotoxic	Dobutamine	Dobutamine		Carbonic anhydrase 5A, mitochondrial	Known	N/A	6.14	6
Non-Nephrotoxic	Chlorthalidone	Chlorthalidone		Carbonic anhydrase 9	Known	INH	6.14	7.5
Non-Nephrotoxic	Amiodarone	Amiodarone		Voltage-dependent L-type calcium channel	Known	N/A	6.14	A
Non-Nephrotoxic	L-Hyoscyamine	L-Hyoscyamine		5-hydroxytryptamine receptor 2C	Known	N/A	6.14	I
Non-Nephrotoxic	Dasatinib	Dasatinib		Receptor tyrosine-protein kinase erbB-2	Known	N/A	6.14	6.2
Non-Nephrotoxic	Roxithromycin	Roxithromycin		Alpha-1B adrenergic receptor	Known	N/A	6.13	I
Non-Nephrotoxic	Amiodarone	Amiodarone		5-hydroxytryptamine receptor 2B	Known	N/A	6.13	A
Non-Nephrotoxic	Diltiazem	Diltiazem		Voltage-dependent calcium channel	Known	N/A	6.13	8.6
Non-Nephrotoxic	Dopamine	Dopamine		5-hydroxytryptamine receptor 7	Known	N/A	6.13	N/A
Non-Nephrotoxic	Norepinephrine	Norepinephrine		5-hydroxytryptamine receptor 7	Known	N/A	6.13	6
Non-Nephrotoxic	Pioglitazone	Pioglitazone		Peroxisome proliferator-activated receptor gamma	Known	AGO	6.13	5.9
Non-Nephrotoxic	2-Bromo-alpha-ergocryptine	2-Bromo-alpha-ergocryptine		Beta-2 adrenergic receptor	Known	N/A	6.13	5.4
Non-Nephrotoxic	Tetracaine	Tetracaine		Sodium channel protein type 3 subunit alpha	Known	N/A	6.13	A
Non-Nephrotoxic	Econazole	Econazole		Sodium-dependent dopamine transporter	Known	N/A	6.13	5.8
Non-Nephrotoxic	Hexachlorophene	Hexachlorophene		Epidermal growth factor receptor	Known	N/A	6.13	6.2
Non-Nephrotoxic	Tetracaine	Tetracaine		Sodium channel protein type 2 subunit alpha	Known	N/A	6.13	A
Non-Nephrotoxic	Milrinone	Milrinone		PHOSPHODIESTERASE 3	Known	N/A	6.13	A
Non-Nephrotoxic	Buspirone	Buspirone		Alpha-1D adrenergic receptor	Known	ANT	6.12	6.7
Non-Nephrotoxic	Famotidine	Famotidine		Multidrug and toxin extrusion protein 1	Known	N/A	6.12	N/A
Non-Nephrotoxic	Raloxifene	Raloxifene		5-hydroxytryptamine receptor 6	Known	ANT	6.12	A
Non-Nephrotoxic	Miglitol	Miglitol		Lysosomal alpha-glucosidase	Known	INH	6.12	4.5
Non-Nephrotoxic	Pazopanib	Pazopanib		Mitogen-activated protein kinase kinase kinase kinase 1	Known	N/A	6.12	A
Non-Nephrotoxic	Metolazone	Metolazone		Carbonic anhydrase 5A, mitochondrial	Known	N/A	6.12	A
Non-Nephrotoxic	Raloxifene	Raloxifene		Mu-type opioid receptor	Known	N/A	6.12	6
Non-Nephrotoxic	Diphenhydramine	Diphenhydramine		Sigma non-opioid intracellular receptor 1	Known	N/A	6.12	6
Non-Nephrotoxic	Pazopanib	Pazopanib		Tyrosine-protein kinase FRK	Known	N/A	6.12	6.2
Non-Nephrotoxic	Pedunculagin	Pedunculagin		Coagulation factor X	Known	N/A	6.12	6.2
Non-Nephrotoxic	Hexachlorophene	Hexachlorophene		Heat shock protein HSP 90-alpha	Known	N/A	6.11	5.4
Non-Nephrotoxic	Pazopanib	Pazopanib		Aurora kinase A	Known	INH	6.11	6.7
Non-Nephrotoxic	Raloxifene	Raloxifene		5-hydroxytryptamine receptor 2A	Known	N/A	6.11	A
Non-Nephrotoxic	Alosetron	Alosetron		Cytochrome P450 1A2	Known	SUB	6.11	5.4
Non-Nephrotoxic	Vatalanib	Vatalanib		Macrophage colony-stimulating factor 1 receptor	Known	INH	6.11	N/A
Non-Nephrotoxic	Econazole	Econazole		Cytochrome P450 144	Known	N/A	6.11	6
Non-Nephrotoxic	Vatalanib	Vatalanib		Mast/stem cell growth factor receptor Kit	Known	INH	6.11	5.6
Non-Nephrotoxic	Ketamine	Ketamine		Ionotropic glutamate receptor NMDA 1/2D	Known	N/A	6.11	A
Non-Nephrotoxic	Dasatinib	Dasatinib		Serine/threonine-protein kinase 35	Known	N/A	6.11	5.8
Non-Nephrotoxic	Dasatinib	Dasatinib		Dual specificity mitogen-activated protein kinase kinase 1	Known	N/A	6.1	A
Non-Nephrotoxic	Papaverine	Papaverine		cAMP-specific 3',5'-cyclic phosphodiesterase 4C	Known	N/A	6.1	A
Non-Nephrotoxic	Econazole	Econazole		Muscarinic acetylcholine receptor M4	Known	N/A	6.1	5.9
Non-Nephrotoxic	Ketamine	Ketamine		Glutamate receptor ionotropic, NMDA 1	Known	N/A	6.1	A
Non-Nephrotoxic	Gefitinib	Gefitinib		Receptor tyrosine-protein kinase erbB-3	Known	N/A	6.1	6.8
Non-Nephrotoxic	Pazopanib	Pazopanib		Interleukin-1 receptor-associated kinase 3	Known	N/A	6.1	A
Non-Nephrotoxic	Mebeverine	Mebeverine		Cytochrome P450 3A4	Known	N/A	6.1	A
Non-Nephrotoxic	Isoxsuprine	Isoxsuprine		Glutamate receptor ionotropic, NMDA 2B	Known	N/A	6.1	6.9
Non-Nephrotoxic	Promethazine	Promethazine		Cytochrome P450 2D6	Known	SUB	6.1	6
Non-Nephrotoxic	Propranolol	Propranolol		Cytochrome P450 1A2	Known	N/A	6.1	5.2
Non-Nephrotoxic	Sertaconazole	Sertaconazole		Cytochrome P450 3A4	Known	INH	6.1	6.5
Non-Nephrotoxic	Nicardipine	Nicardipine		Potassium voltage-gated channel subfamily A member 4	Known	BLO	6.1	N/A
Non-Nephrotoxic	Ondansetron	Ondansetron		Potassium voltage-gated channel subfamily H member 2	Known	INH	6.09	5.5
Non-Nephrotoxic	Citalopram	Citalopram		Histamine H1 receptor	Known	N/A	6.09	7.5
Non-Nephrotoxic	Trazodone	Trazodone		Alpha-2A adrenergic receptor	Known	ANT	6.09	6.5
Non-Nephrotoxic	Amiodarone	Amiodarone		Tyrosine-protein kinase Fyn	Known	N/A	6.09	A
Non-Nephrotoxic	Moxonidine	Moxonidine		Alpha-2A adrenergic receptor	Known	N/A	6.09	7.7
Non-Nephrotoxic	Ketamine	Ketamine		Glutamate receptor ionotropic, NMDA 2B	Known	N/A	6.09	6
Non-Nephrotoxic	Diphenhydramine	Diphenhydramine		Histamine receptor	Known	N/A	6.08	A
Non-Nephrotoxic	Ilotycin	Ilotycin		Motilin receptor	Known	AGO	6.08	6.1
Non-Nephrotoxic	Econazole	Econazole		Muscarinic acetylcholine receptor M3	Known	N/A	6.08	5.8
Non-Nephrotoxic	Ketoconazole	Ketoconazole		Cholesterol 7-alpha-monooxygenase	Known	N/A	6.08	N/A
Non-Nephrotoxic	Tetracaine	Tetracaine		Sodium channel protein type 5 subunit alpha	Known	N/A	6.07	A
Non-Nephrotoxic	Ursolicacid	Ursolicacid		Nuclear receptor ROR-gamma	Known	N/A	6.07	N/A
Non-Nephrotoxic	Pazopanib	Pazopanib		Mitogen-activated protein kinase kinase kinase kinase 5	Known	N/A	6.07	6
Non-Nephrotoxic	Papaverine	Papaverine		Rod cGMP-specific 3',5'-cyclic phosphodiesterase	Known	N/A	6.07	A
Non-Nephrotoxic	Tesevatinib	Tesevatinib		Fibroblast growth factor receptor 1	Known	INH	6.07	5.8
Non-Nephrotoxic	Mafenide	Mafenide		Carbonic anhydrase 1 [ECOLI]	Known	N/A	6.07	6.2
Non-Nephrotoxic	Raloxifene	Raloxifene		5-hydroxytryptamine receptor 2C	Known	N/A	6.07	6.7
Non-Nephrotoxic	Troglitazone	Troglitazone		Peroxisome proliferator-activated receptor gamma	Known	AGO	6.07	5.8
Non-Nephrotoxic	Milrinone	Milrinone		Cyclic nucleotide phosphodiesterase PDE3A	Known	N/A	6.07	N/A
Non-Nephrotoxic	Terazosin	Terazosin		Alpha-2A adrenergic receptor	Known	N/A	6.06	6.7
Non-Nephrotoxic	Gefitinib	Gefitinib		Receptor tyrosine-protein kinase erbB-2	Known	INH	6.06	6.1
Non-Nephrotoxic	Naftifine	Naftifine		Sigma non-opioid intracellular receptor 1	Known	N/A	6.06	7.7
Non-Nephrotoxic	Fenoldopam	Fenoldopam		ALPHA-1 ADRENERGIC RECEPTOR	Known	N/A	6.06	N/A
Non-Nephrotoxic	Axitinib	Axitinib		Serine/threonine-protein kinase TBK1	Known	N/A	6.06	A
Non-Nephrotoxic	Econazole	Econazole		Delta-type opioid receptor	Known	N/A	6.06	5.7
Non-Nephrotoxic	Gefitinib	Gefitinib		Tyrosine-protein kinase Lyn	Known	INH	6.06	7
Non-Nephrotoxic	Etomidate	Etomidate		Cytochrome P450 3A4	Known	N/A	6.05	5.2
Non-Nephrotoxic	Acetate	Acetate		Tyrosine-protein kinase Fyn	Known	N/A	6.05	N/A
Non-Nephrotoxic	Dobutamine	Dobutamine		Carbonic anhydrase 5B, mitochondrial	Known	N/A	6.05	A
Non-Nephrotoxic	Perhexiline	Perhexiline		Voltage-dependent L-type calcium channel subunit alpha-1C	Known	N/A	6.05	A
Non-Nephrotoxic	Molindone	Molindone		5-hydroxytryptamine receptor 7	Known	N/A	6.05	N/A
Non-Nephrotoxic	Pazopanib	Pazopanib		Tyrosine-protein kinase Lyn	Known	INH	6.05	6.5
Non-Nephrotoxic	Pindolol	Pindolol		5-hydroxytryptamine receptor 7	Known	N/A	6.04	4.8
Non-Nephrotoxic	Pazopanib	Pazopanib		Myosin light chain kinase 2, skeletal/cardiac muscle	Known	N/A	6.04	A
Non-Nephrotoxic	Mexiletine	Mexiletine		5-hydroxytryptamine receptor 2B	Known	AGO	6.04	6
Non-Nephrotoxic	Chlorthalidone	Chlorthalidone		Carbonic anhydrase 5A, mitochondrial	Known	N/A	6.04	6.6
Non-Nephrotoxic	Prostaglandin	Prostaglandin		Prostaglandin E2 receptor EP4 subtype	Known	AGO	6.04	4.8
Non-Nephrotoxic	Ketanserin	Ketanserin		Alpha-2A adrenergic receptor	Known	ANT	6.04	A
Non-Nephrotoxic	Raloxifene	Raloxifene		D(3) dopamine receptor	Known	N/A	6.04	N/A
Non-Nephrotoxic	Ergotamine	Ergotamine		Muscarinic acetylcholine receptor M2	Known	N/A	6.04	I
Non-Nephrotoxic	Verapamil	Verapamil		Sigma non-opioid intracellular receptor 1	Known	N/A	6.04	6.4
Non-Nephrotoxic	Bisacodyl	Bisacodyl		G-protein coupled receptor 55	Known	N/A	6.04	A
Non-Nephrotoxic	Dasatinib	Dasatinib		Serine/threonine-protein kinase B-raf	Known	N/A	6.04	5.3
Non-Nephrotoxic	Gefitinib	Gefitinib		Tyrosine-protein kinase Lck	Known	INH	6.04	5.9
Non-Nephrotoxic	Acetate	Acetate		Tyrosine-protein kinase Lck	Known	N/A	6.04	N/A
Non-Nephrotoxic	Perhexiline	Perhexiline		Muscarinic acetylcholine receptor M5	Known	N/A	6.04	A
Non-Nephrotoxic	Norepinephrine	Norepinephrine		ALPHA-1 ADRENERGIC RECEPTOR	Known	N/A	6.03	6.1
Non-Nephrotoxic	Mirtazapine	Mirtazapine		Sodium-dependent noradrenaline transporter	Known	N/A	6.03	6.5
Non-Nephrotoxic	Pazopanib	Pazopanib		Mitogen-activated protein kinase kinase kinase 19	Known	N/A	6.03	A
Non-Nephrotoxic	Axitinib	Axitinib		Serine/threonine-protein kinase 3	Known	N/A	6.03	A
Non-Nephrotoxic	L-Hyoscyamine	L-Hyoscyamine		Alpha-1D adrenergic receptor	Known	N/A	6.03	I
Non-Nephrotoxic	Promethazine	Promethazine		Alpha-2C adrenergic receptor	Known	ANT	6.03	6.9
Non-Nephrotoxic	Pazopanib	Pazopanib		Acetylcholinesterase	Known	N/A	6.03	N/A
Non-Nephrotoxic	Atosiban	Atosiban		Vasopressin V2 receptor	Known	ANT	6.02	5.7
Non-Nephrotoxic	Papaverine	Papaverine		HIGH-MOBILITY GROUP BOX 1	Known	N/A	6.02	A
Non-Nephrotoxic	Fexofenadine	Fexofenadine		Muscarinic acetylcholine receptor M3	Known	ANT	6.02	5.9
Non-Nephrotoxic	Domperidone	Domperidone		5-hydroxytryptamine receptor 2C	Known	N/A	6.02	4.7
Non-Nephrotoxic	Pazopanib	Pazopanib		Phosphatidylinositol 4-kinase beta	Known	N/A	6.02	I
Non-Nephrotoxic	Fexofenadine	Fexofenadine		Muscarinic acetylcholine receptor M2	Known	N/A	6.02	5.6
Non-Nephrotoxic	Axitinib	Axitinib		Leucine-rich repeat serine/threonine-protein kinase 2	Known	N/A	6.02	5.7
Non-Nephrotoxic	Fexofenadine	Fexofenadine		Muscarinic acetylcholine receptor M1	Known	N/A	6.02	5.9
Non-Nephrotoxic	2-Bromo-alpha-ergocryptine	2-Bromo-alpha-ergocryptine		D(1A) dopamine receptor	Known	AGO	6.01	6.7
Non-Nephrotoxic	Mafenide	Mafenide		Carbonic anhydrase 15	Known	N/A	6.01	5.3
Non-Nephrotoxic	Pazopanib	Pazopanib		Abelson tyrosine-protein kinase 2	Known	N/A	6.01	6.3
Non-Nephrotoxic	Dopamine	Dopamine		Adenosine receptor A2b	Known	N/A	6.01	A
Non-Nephrotoxic	Dasatinib	Dasatinib		Mitogen-activated protein kinase kinase kinase kinase 1	Known	N/A	6.01	6.9
Non-Nephrotoxic	Troglitazone	Troglitazone		Carbonic anhydrase 2	Known	N/A	6.01	N/A
Non-Nephrotoxic	Papaverine	Papaverine		Calcium/calmodulin-dependent 3',5'-cyclic nucleotide phosphodiesterase 1A	Known	N/A	6.01	8.7
Non-Nephrotoxic	Mafenide	Mafenide		Astrosclerin-3	Known	N/A	6.01	5.9
Non-Nephrotoxic	Terazosin	Terazosin		5-hydroxytryptamine receptor 1D	Known	N/A	6	N/A
Non-Nephrotoxic	Granisetron	Granisetron		5-hydroxytryptamine receptor 7	Known	N/A	6	6
Non-Nephrotoxic	Vatalanib	Vatalanib		Bile salt export pump	Known	INH	6	A
Non-Nephrotoxic	Pazopanib	Pazopanib		Receptor-interacting serine/threonine-protein kinase 2	Known	INH	6	6
Non-Nephrotoxic	Axitinib	Axitinib		BMP-2-inducible protein kinase	Known	N/A	6	5.9
Non-Nephrotoxic	DL-Thyroxine	DL-Thyroxine		Bile salt export pump	Known	INH	6	5
Non-Nephrotoxic	Pioglitazone	Pioglitazone		CDGSH iron-sulfur domain-containing protein 1	Known	N/A	6	6
Non-Nephrotoxic	Axitinib	Axitinib		Serine/threonine-protein kinase RIO3	Known	N/A	6	5.6
Non-Nephrotoxic	Pazopanib	Pazopanib		Mitogen-activated protein kinase 8	Known	N/A	6	6
Non-Nephrotoxic	Domperidone	Domperidone		5-hydroxytryptamine receptor 3	Known	N/A	6	A
Non-Nephrotoxic	Tesevatinib	Tesevatinib		MAP kinase-activated protein kinase 2	Known	N/A	6	4.8
Non-Nephrotoxic	Verapamil	Verapamil		ADRENERGIC RECEPTOR	Known	N/A	6	N/A
Non-Nephrotoxic	Verapamil	Verapamil		Voltage-dependent L-type calcium channel subunit alpha-1C	Known	INH	6	7.3
Non-Nephrotoxic	Metoclopramide	Metoclopramide		5-hydroxytryptamine receptor 4	Known	AGO	6	5.7
Non-Nephrotoxic	Verapamil	Verapamil		Adrenoreceptor alpha receptors	Known	N/A	6	6.3
Non-Nephrotoxic	Citalopram	Citalopram		Cytochrome P450 3A4	Known	SUB	6	5.3
Non-Nephrotoxic	Torsemide	Torsemide		Cytochrome P450 3A4	Known	N/A	6	I
Non-Nephrotoxic	Norepinephrine	Norepinephrine		Cannabinoid receptor 1	Known	N/A	6	N/A
Non-Nephrotoxic	Alosetron	Alosetron		Cytochrome P450 2B6	Known	N/A	6	N/A
Non-Nephrotoxic	Alosetron	Alosetron		Cytochrome P450 2C19	Known	N/A	6	5.5
Non-Nephrotoxic	Alosetron	Alosetron		Cytochrome P450 2C9	Known	SUB	6	5.5
Non-Nephrotoxic	Citalopram	Citalopram		5-hydroxytryptamine receptor 7	Known	N/A	6	6
Non-Nephrotoxic	Pazopanib	Pazopanib		Bone morphogenetic protein receptor type-1B	Known	N/A	6	7.3
Non-Nephrotoxic	Famotidine	Famotidine		Histamine H4 receptor	Known	N/A	6	N/A
Non-Nephrotoxic	Promethazine	Promethazine		Aldehyde oxidase	Known	N/A	6	A
Non-Nephrotoxic	Gefitinib	Gefitinib		Vascular endothelial growth factor receptor	Known	INH	6	6.2
Non-Nephrotoxic	Alosetron	Alosetron		Cytochrome P450 2D6	Known	N/A	6	A
Non-Nephrotoxic	Fexofenadine	Fexofenadine		Histamine H4 receptor	Known	N/A	6	6
Non-Nephrotoxic	Raloxifene	Raloxifene		Alpha-2A adrenergic receptor	Known	N/A	6	A
Non-Nephrotoxic	Mexiletine	Mexiletine		Cytochrome P450 1A2	Known	N/A	6	5.4
Non-Nephrotoxic	Pentazocine	Pentazocine		C-8 sterol isomerase	Known	N/A	6	5.3
Non-Nephrotoxic	Terazosin	Terazosin		5-hydroxytryptamine receptor 1B	Known	N/A	6	N/A
Non-Nephrotoxic	Mifepristone	Mifepristone		Cytochrome P450 3A4	Known	N/A	6	5.6
Non-Nephrotoxic	Isoxsuprine	Isoxsuprine		ALPHA-1 ADRENERGIC RECEPTOR	Known	N/A	6	5.9
Non-Nephrotoxic	Propranolol	Propranolol		Alpha-2B adrenergic receptor	Known	N/A	6	A
Non-Nephrotoxic	Buspirone	Buspirone		5-hydroxytryptamine receptor 2A	Known	ANT	6	5.6
Non-Nephrotoxic	Dopamine	Dopamine		Cannabinoid receptor 1	Known	N/A	6	N/A
Non-Nephrotoxic	Raloxifene	Raloxifene		Kappa-type opioid receptor	Known	N/A	5.99	N/A
Non-Nephrotoxic	Miglitol	Miglitol		Sucrase-isomaltase, intestinal	Known	N/A	5.99	5.8
Non-Nephrotoxic	Lisuride	Lisuride		Histamine H2 receptor	Known	N/A	5.99	N/A
Non-Nephrotoxic	Propranolol	Propranolol		5-hydroxytryptamine receptor 2C	Known	N/A	5.99	5.2
Non-Nephrotoxic	Benzydamine	Benzydamine		Guanylate cyclase soluble	Known	N/A	5.99	N/A
Non-Nephrotoxic	Gefitinib	Gefitinib		STE20-like serine/threonine-protein kinase	Known	N/A	5.99	6
Non-Nephrotoxic	Monobenzone	Monobenzone		Prostaglandin G/H synthase 1	Known	N/A	5.99	N/A
Non-Nephrotoxic	Ergoatetrine	Ergoatetrine		Alpha-2A adrenergic receptor	Known	N/A	5.99	6.2
Non-Nephrotoxic	Dasatinib	Dasatinib		Signal transducer and activator of transcription 3	Known	N/A	5.98	N/A
Non-Nephrotoxic	Gefitinib	Gefitinib		Ephrin type-A receptor 6	Known	N/A	5.98	7
Non-Nephrotoxic	Papaverine	Papaverine		cGMP-inhibited 3',5'-cyclic phosphodiesterase A	Known	N/A	5.98	5.5
Non-Nephrotoxic	Butenafine	Butenafine		Sodium-dependent serotonin transporter	Known	INH	5.98	6.1
Non-Nephrotoxic	Dobutamine	Dobutamine		Beta-2 adrenergic receptor	Known	AGO	5.98	6.2
Non-Nephrotoxic	Gefitinib	Gefitinib		Tyrosine-protein kinase ABL1	Known	INH	5.98	6.5
Non-Nephrotoxic	Troglitazone	Troglitazone		5-hydroxytryptamine receptor 2B	Known	N/A	5.98	N/A
Non-Nephrotoxic	Dicyclomine	Dicyclomine		5-hydroxytryptamine receptor 2B	Known	N/A	5.98	N/A
Non-Nephrotoxic	Astragalin	Astragalin		Acetylcholinesterase	Known	N/A	5.98	4.1
Non-Nephrotoxic	Trazodone	Trazodone		5-hydroxytryptamine receptor 1B	Known	ANT	5.97	6.5
Non-Nephrotoxic	Molindone	Molindone		Alpha-2A adrenergic receptor	Known	N/A	5.96	6.3
Non-Nephrotoxic	Axitinib	Axitinib		Mitogen-activated protein kinase 10	Known	N/A	5.96	A
Non-Nephrotoxic	Adapalene	Adapalene		Retinoic acid receptor alpha	Known	AGO	5.96	6.1
Non-Nephrotoxic	Gefitinib	Gefitinib		Tyrosine-protein kinase Blk	Known	N/A	5.96	6
Non-Nephrotoxic	Mirtazapine	Mirtazapine		Alpha-1A adrenergic receptor	Known	N/A	5.96	6.9
Non-Nephrotoxic	Axitinib	Axitinib		Tyrosine-protein kinase CSK	Known	INH	5.96	A
Non-Nephrotoxic	Norepinephrine	Norepinephrine		Alpha-1B adrenergic receptor	Known	AGO	5.96	4.8
Non-Nephrotoxic	Ketoconazole	Ketoconazole		Phylloquinone omega-hydroxylase CYP4F2	Known	INH	5.96	N/A
Non-Nephrotoxic	Zoledronic	Zoledronic		Farnesyl diphosphate synthase	Known	N/A	5.96	7.3
Non-Nephrotoxic	Fuyosyosin	Fuyosyosin		D(1A) dopamine receptor	Known	N/A	5.96	5
Non-Nephrotoxic	Tetracaine	Tetracaine		Sigma non-opioid intracellular receptor 1	Known	N/A	5.96	N/A
Non-Nephrotoxic	Pazopanib	Pazopanib		Tyrosine-protein kinase ABL1	Known	INH	5.96	6.2
Non-Nephrotoxic	Diphenhydramine	Diphenhydramine		5-hydroxytryptamine receptor 2B	Known	N/A	5.96	5.8
Non-Nephrotoxic	Axitinib	Axitinib		Hepatocyte growth factor receptor	Known	N/A	5.96	5.4
Non-Nephrotoxic	Amlodipine	Amlodipine		Voltage-dependent L-type calcium channel	Known	N/A	5.95	6.2
Non-Nephrotoxic	Dasatinib	Dasatinib		Tyrosine-protein kinase JAK2	Known	INH	5.95	4.6
Non-Nephrotoxic	Ketanserin	Ketanserin		5-hydroxytryptamine receptor 1D	Known	ANT	5.95	5
Non-Nephrotoxic	Mirtazapine	Mirtazapine		D(1A) dopamine receptor	Known	N/A	5.94	6.5
Non-Nephrotoxic	Pazopanib	Pazopanib		Aurora kinase B	Known	INH	5.94	6
Non-Nephrotoxic	Delavirdine	Delavirdine		HIV-1 reverse transcriptase	Known	INH	5.94	5.8
Non-Nephrotoxic	Fuyosyosin	Fuyosyosin		Muscarinic acetylcholine receptor M2	Known	ANT	5.94	7.1
Non-Nephrotoxic	Promethazine	Promethazine		Histamine H2 receptor	Known	N/A	5.94	5.5
Non-Nephrotoxic	Tesevatinib	Tesevatinib		Muscarinic acetylcholine receptor M2	Known	N/A	5.93	N/A
Non-Nephrotoxic	2-Bromo-alpha-ergocryptine	2-Bromo-alpha-ergocryptine		Cytochrome P450 3A4	Known	N/A	5.93	6
Non-Nephrotoxic	Rabeprazole	Rabeprazole		Alpha-2B adrenergic receptor	Known	N/A	5.93	I
Non-Nephrotoxic	Labetalol	Labetalol		Sigma non-opioid intracellular receptor 1	Known	N/A	5.93	7.3
Non-Nephrotoxic	Gefitinib	Gefitinib		ATP-binding cassette sub-family G member 2	Known	N/A	5.93	5.8
Non-Nephrotoxic	Delavirdine	Delavirdine		Reverse transcriptase	Known	N/A	5.92	N/A
Non-Nephrotoxic	Norepinephrine	Norepinephrine		Beta-1 adrenergic receptor	Known	AGO	5.92	5.8
Non-Nephrotoxic	Ciclopirox	Ciclopirox		Androgen receptor	Known	ANT	5.92	N/A
Non-Nephrotoxic	Glipizide	Glipizide		ATP-sensitive inward rectifier potassium channel 11	Known	N/A	5.92	6.9
Non-Nephrotoxic	Axitinib	Axitinib		AP2-associated protein kinase 1	Known	N/A	5.92	5.8
Non-Nephrotoxic	Hexachlorophene	Hexachlorophene		Adenosine receptor A2a	Known	N/A	5.92	6
Non-Nephrotoxic	Dasatinib	Dasatinib		Serine/threonine-protein kinase SBK1	Known	N/A	5.92	5.5
Non-Nephrotoxic	Axitinib	Axitinib		Serine/threonine-protein kinase RIO1	Known	N/A	5.92	5.7
Non-Nephrotoxic	Domperidone	Domperidone		Aldehyde oxidase	Known	N/A	5.92	N/A
Non-Nephrotoxic	Pazopanib	Pazopanib		Receptor-type tyrosine-protein kinase FLT3	Known	INH	5.92	5.1
Non-Nephrotoxic	Pazopanib	Pazopanib		Cyclin-dependent kinase 16	Known	N/A	5.92	5.5
Non-Nephrotoxic	Axitinib	Axitinib		Serine/threonine-protein kinase 10	Known	N/A	5.92	5.9
Non-Nephrotoxic	Axitinib	Axitinib		Mitogen-activated protein kinase kinase kinase kinase 3	Known	N/A	5.92	5.9
Non-Nephrotoxic	Dasatinib	Dasatinib		Serine/threonine-protein kinase MRCK gamma	Known	N/A	5.92	N/A
Non-Nephrotoxic	Ciclopirox	Ciclopirox		Heat shock protein 90, putative	Known	N/A	5.92	N/A
Non-Nephrotoxic	Prostaglandin	Prostaglandin		Galanin receptor type 3	Known	N/A	5.91	N/A
Non-Nephrotoxic	Norepinephrine	Norepinephrine		Alpha-2B adrenergic receptor	Known	AGO	5.91	A
Non-Nephrotoxic	Dasatinib	Dasatinib		TGF-beta receptor type-1	Known	N/A	5.91	5.1
Non-Nephrotoxic	Troglitazone	Troglitazone		Mitogen-activated protein kinase 1	Known	N/A	5.91	N/A
Non-Nephrotoxic	Hexachlorophene	Hexachlorophene		Cytochrome P450 2C19	Known	N/A	5.91	I
Non-Nephrotoxic	Econazole	Econazole		Putative cytochrome P450 142	Known	N/A	5.91	5.4
Non-Nephrotoxic	Ondansetron	Ondansetron		Solute carrier family 22 member 2	Known	N/A	5.91	N/A
Non-Nephrotoxic	Nicardipine	Nicardipine		Potassium voltage-gated channel subfamily H member 2	Known	N/A	5.91	4.7
Non-Nephrotoxic	Moxonidine	Moxonidine		Alpha-2B adrenergic receptor	Known	N/A	5.91	6.9
Non-Nephrotoxic	Amlodipine	Amlodipine		Voltage-dependent L-type calcium channel subunit alpha-1C	Known	N/A	5.9	6
Non-Nephrotoxic	Axitinib	Axitinib		Tyrosine-protein kinase Blk	Known	N/A	5.9	A
Non-Nephrotoxic	Dasatinib	Dasatinib		Dual specificity tyrosine-phosphorylation-regulated kinase 3	Known	N/A	5.9	4.3
Non-Nephrotoxic	Raloxifene	Raloxifene		5-hydroxytryptamine receptor 1B	Known	N/A	5.9	N/A
Non-Nephrotoxic	Folliculinum	Folliculinum		Cytochrome P450 1A2	Known	SUB	5.9	5
Non-Nephrotoxic	Gefitinib	Gefitinib		Citron Rho-interacting kinase	Known	N/A	5.89	5.8
Non-Nephrotoxic	Axitinib	Axitinib		NUAK family SNF1-like kinase 2	Known	N/A	5.89	5.7
Non-Nephrotoxic	Triaconazole	Triaconazole		Heat shock protein 90, putative	Known	N/A	5.89	N/A
Non-Nephrotoxic	Ketoconazole	Ketoconazole		Heat shock protein 90, putative	Known	N/A	5.89	N/A
Non-Nephrotoxic	Phentolamine	Phentolamine		5-hydroxytryptamine receptor 1D	Known	N/A	5.89	N/A
Non-Nephrotoxic	Phentolamine	Phentolamine		D(2) dopamine receptor	Known	N/A	5.89	N/A
Non-Nephrotoxic	Adapalene	Adapalene		Glycine receptor subunit alpha-1	Known	N/A	5.89	N/A
Non-Nephrotoxic	Econazole	Econazole		Muscarinic acetylcholine receptor M1	Known	N/A	5.89	5.7
Non-Nephrotoxic	Dasatinib	Dasatinib		Myotonin-protein kinase	Known	N/A	5.89	4.9
Non-Nephrotoxic	Axitinib	Axitinib		Myosin light chain kinase 2, skeletal/cardiac muscle	Known	N/A	5.89	5.4
Non-Nephrotoxic	Amiodarone	Amiodarone		Muscarinic acetylcholine receptor M5	Known	N/A	5.89	N/A
Non-Nephrotoxic	Sotalol	Sotalol		Beta-1 adrenergic receptor	Known	ANT	5.89	A
Non-Nephrotoxic	Ezetimibe	Ezetimibe		Niemann-Pick C1-like protein 1	Known	N/A	5.89	5
Non-Nephrotoxic	Norepinephrine	Norepinephrine		BETA ADRENERGIC RECEPTOR	Known	N/A	5.89	4.4
Non-Nephrotoxic	Amiodarone	Amiodarone		Muscarinic acetylcholine receptor M1	Known	ANT	5.89	5.9
Non-Nephrotoxic	Pazopanib	Pazopanib		Cyclin-dependent kinase 11A	Known	N/A	5.89	A
Non-Nephrotoxic	Verapamil	Verapamil		Alpha-1A adrenergic receptor	Known	ANT	5.89	6.3
Non-Nephrotoxic	Hexachlorophene	Hexachlorophene		Cytochrome P450 1A2	Known	N/A	5.88	I
Non-Nephrotoxic	Citalopram	Citalopram		Muscarinic acetylcholine receptor M1	Known	N/A	5.88	5.9
Non-Nephrotoxic	Perhexiline	Perhexiline		Muscarinic acetylcholine receptor M1	Known	N/A	5.88	6
Non-Nephrotoxic	Perhexiline	Perhexiline		Muscarinic acetylcholine receptor M4	Known	N/A	5.88	N/A
Non-Nephrotoxic	Suprofen	Suprofen		Prostaglandin G/H synthase 1	Known	INH	5.88	6
Non-Nephrotoxic	Amiodarone	Amiodarone		Muscarinic acetylcholine receptor M4	Known	N/A	5.87	N/A
Non-Nephrotoxic	Ondansetron	Ondansetron		High affinity choline transporter 1	Known	N/A	5.87	N/A
Non-Nephrotoxic	Trazodone	Trazodone		D(3) dopamine receptor	Known	ANT	5.87	6.2
Non-Nephrotoxic	Chlorthalidone	Chlorthalidone		Carbonic anhydrase 6	Known	N/A	5.87	5.6
Non-Nephrotoxic	Fenoldopam	Fenoldopam		FAD-linked sulfhydryl oxidase ALR	Known	N/A	5.86	5.4
Non-Nephrotoxic	Raloxifene	Raloxifene		Alpha-1A adrenergic receptor	Known	N/A	5.86	5.7
Non-Nephrotoxic	Dobutamine	Dobutamine		Sodium-dependent serotonin transporter	Known	N/A	5.86	7.6
Non-Nephrotoxic	Cabergoline	Cabergoline		Histamine H1 receptor	Known	N/A	5.86	N/A
Non-Nephrotoxic	L-Hyoscyamine	L-Hyoscyamine		Histamine H1 receptor	Known	N/A	5.86	5
Non-Nephrotoxic	Fenoldopam	Fenoldopam		D(2) dopamine receptor	Known	ANT	5.86	6.2
Non-Nephrotoxic	2-Bromo-alpha-ergocryptine	2-Bromo-alpha-ergocryptine		Beta-1 adrenergic receptor	Known	N/A	5.86	5.4
Non-Nephrotoxic	Axitinib	Axitinib		Serine/threonine-protein kinase 4	Known	N/A	5.85	A
Non-Nephrotoxic	Axitinib	Axitinib		Receptor-interacting serine/threonine-protein kinase 4	Known	N/A	5.85	N/A
Non-Nephrotoxic	Dopamine	Dopamine		FAD-linked sulfhydryl oxidase ALR	Known	N/A	5.85	N/A
Non-Nephrotoxic	Papaverine	Papaverine		cAMP-specific 3',5'-cyclic phosphodiesterase 4B	Known	INH	5.85	6.1
Non-Nephrotoxic	Axitinib	Axitinib		Calcium/calmodulin-dependent protein kinase kinase 1	Known	N/A	5.85	5.5
Non-Nephrotoxic	Trazodone	Trazodone		Sigma non-opioid intracellular receptor 1	Known	ANT	5.85	6.7
Non-Nephrotoxic	Buspirone	Buspirone		Adrenoreceptor alpha receptors	Known	N/A	5.85	6.6
Non-Nephrotoxic	Dasatinib	Dasatinib		Proto-oncogene tyrosine-protein kinase receptor Ret	Known	N/A	5.85	6.4
Non-Nephrotoxic	Benzydamine	Benzydamine		Potassium voltage-gated channel subfamily H member 2	Known	INH	5.85	6.8
Non-Nephrotoxic	Norepinephrine	Norepinephrine		Beta-3 adrenergic receptor	Known	AGO	5.85	N/A
Non-Nephrotoxic	Labetalol	Labetalol		Sodium-dependent dopamine transporter	Known	N/A	5.84	N/A
Non-Nephrotoxic	Domperidone	Domperidone		Alpha-2B adrenergic receptor	Known	N/A	5.84	6
Non-Nephrotoxic	Perhexiline	Perhexiline		Muscarinic acetylcholine receptor M3	Known	N/A	5.84	6
Non-Nephrotoxic	Mifepristone	Mifepristone		Mineralocorticoid receptor	Known	ANT	5.84	5.2
Non-Nephrotoxic	Buspirone	Buspirone		5-hydroxytryptamine receptor 2	Known	N/A	5.83	6.3
Non-Nephrotoxic	Phentolamine	Phentolamine		5-hydroxytryptamine receptor 1A	Known	N/A	5.83	5.8
Non-Nephrotoxic	Perhexiline	Perhexiline		Epidermal growth factor receptor	Known	N/A	5.83	N/A
Non-Nephrotoxic	Vatalanib	Vatalanib		Cytochrome P450 1A2	Known	N/A	5.83	6.5
Non-Nephrotoxic	Citalopram	Citalopram		5-hydroxytryptamine receptor 2B	Known	N/A	5.83	N/A
Non-Nephrotoxic	Amiodarone	Amiodarone		Muscarinic acetylcholine receptor M3	Known	ANT	5.83	5.2
Non-Nephrotoxic	Dasatinib	Dasatinib		Tyrosine-protein kinase receptor UFO	Known	N/A	5.83	5.2
Non-Nephrotoxic	Imiquimod	Imiquimod		Histamine H2 receptor	Known	N/A	5.83	N/A
Non-Nephrotoxic	Rathyronine	Rathyronine		Glutamate receptor ionotropic, NMDA	Known	N/A	5.82	6
Non-Nephrotoxic	Dasatinib	Dasatinib		Dual specificity mitogen-activated protein kinase kinase 2	Known	N/A	5.82	5.6
Non-Nephrotoxic	Axitinib	Axitinib		Calcium/calmodulin-dependent protein kinase kinase 2	Known	N/A	5.82	5.6
Non-Nephrotoxic	Naftifine	Naftifine		3-beta-hydroxysteroid-Delta(8),Delta(7)-isomerase	Known	N/A	5.82	3.3
Non-Nephrotoxic	Dasatinib	Dasatinib		Casein kinase I isoform epsilon	Known	N/A	5.82	5.3
Non-Nephrotoxic	Dopamine	Dopamine		Beta-1 adrenergic receptor	Known	AGO	5.82	4.5
Non-Nephrotoxic	Gefitinib	Gefitinib		Interleukin-1 receptor-associated kinase 3	Known	N/A	5.82	4
Non-Nephrotoxic	Ketamine	Ketamine		Glutamate receptor ionotropic, NMDA	Known	N/A	5.82	5.5
Non-Nephrotoxic	Axitinib	Axitinib		Hormonally up-regulated neu tumor-associated kinase	Known	N/A	5.82	N/A
Non-Nephrotoxic	Pazopanib	Pazopanib		Aurora kinase C	Known	N/A	5.81	6.7
Non-Nephrotoxic	Nicardipine	Nicardipine		Cytochrome P450 2C8	Known	N/A	5.81	N/A
Non-Nephrotoxic	Pentazocine	Pentazocine		Transmembrane protein 97	Known	N/A	5.81	N/A
Non-Nephrotoxic	Bisacodyl	Bisacodyl		Kappa-type opioid receptor	Known	N/A	5.81	N/A
Non-Nephrotoxic	Racemic-Timolol	Racemic-Timolol		5-hydroxytryptamine receptor 1A	Known	N/A	5.81	6
Non-Nephrotoxic	Rabeprazole	Rabeprazole		D(3) dopamine receptor	Known	N/A	5.8	I
Non-Nephrotoxic	Prazosin	Prazosin		Multidrug and toxin extrusion protein 1	Known	N/A	5.8	N/A
Non-Nephrotoxic	Pindolol	Pindolol		5-hydroxytryptamine receptor 4	Known	N/A	5.8	N/A
Non-Nephrotoxic	Phentermine	Phentermine		Sodium-dependent dopamine transporter	Known	N/A	5.8	6.4
Non-Nephrotoxic	Monobenzone	Monobenzone		Cytochrome P450 1A2	Known	N/A	5.8	N/A
Non-Nephrotoxic	Darifenacin	Darifenacin		Sodium channel protein type 5 subunit alpha	Known	N/A	5.8	N/A
Non-Nephrotoxic	Econazole	Econazole		Histamine H2 receptor	Known	N/A	5.8	5.2
Non-Nephrotoxic	Midodrine	Midodrine		Cytochrome P450 1A2	Known	N/A	5.8	N/A
Non-Nephrotoxic	Mifepristone	Mifepristone		Mu-type opioid receptor	Known	N/A	5.8	4.7
Non-Nephrotoxic	Gefitinib	Gefitinib		Mitogen-activated protein kinase 6	Known	N/A	5.8	A
Non-Nephrotoxic	Dasatinib	Dasatinib		Eukaryotic translation initiation factor 2-alpha kinase 4	Known	N/A	5.8	6
Non-Nephrotoxic	Pazopanib	Pazopanib		Tyrosine-protein kinase Mer	Known	N/A	5.8	5.7
Non-Nephrotoxic	Triaconazole	Triaconazole		Cytochrome P450 3A4	Known	N/A	5.8	N/A
Non-Nephrotoxic	Ketanserin	Ketanserin		Chromaffin granule amine transporter	Known	INH	5.8	N/A
Non-Nephrotoxic	Pazopanib	Pazopanib		Mitogen-activated protein kinase kinase kinase kinase 3	Known	N/A	5.8	A
Non-Nephrotoxic	Raloxifene	Raloxifene		Adenosine receptor A2a	Known	N/A	5.8	N/A
Non-Nephrotoxic	Regroton	Regroton		Sodium channel alpha subunits; brain (Types I, II, III)	Known	N/A	5.8	N/A
Non-Nephrotoxic	Dicyclomine	Dicyclomine		Histamine H2 receptor	Known	N/A	5.79	N/A
Non-Nephrotoxic	Ketanserin	Ketanserin		5-hydroxytryptamine receptor 4	Known	AGO	5.79	7
Non-Nephrotoxic	Dasatinib	Dasatinib		Mitogen-activated protein kinase 11	Known	N/A	5.79	A
Non-Nephrotoxic	Axitinib	Axitinib		Serine/threonine-protein kinase N2	Known	N/A	5.79	5.2
Non-Nephrotoxic	Naftifine	Naftifine		Dehydrosqualene desaturase	Known	N/A	5.79	6.1
Non-Nephrotoxic	Promethazine	Promethazine		5-hydroxytryptamine receptor 6	Known	ANT	5.79	7.2
Non-Nephrotoxic	Verapamil	Verapamil		Transmembrane protein 97	Known	N/A	5.79	6.2
Non-Nephrotoxic	Dobutamine	Dobutamine		Sigma non-opioid intracellular receptor 1	Known	N/A	5.79	7.5
Non-Nephrotoxic	Metoclopramide	Metoclopramide		Alpha-2A adrenergic receptor	Known	N/A	5.78	I
Non-Nephrotoxic	Prostaglandin	Prostaglandin		Prostaglandin D2 receptor	Known	AGO	5.78	4.9
Non-Nephrotoxic	Raloxifene	Raloxifene		Sodium-dependent dopamine transporter	Known	N/A	5.78	N/A
Non-Nephrotoxic	Pitolisant	Pitolisant		Histamine H1 receptor	Known	ANT	5.78	N/A
Non-Nephrotoxic	Propranolol	Propranolol		Tyramine/octopamine receptor	Known	N/A	5.78	N/A
Non-Nephrotoxic	Amiodarone	Amiodarone		Sodium-dependent serotonin transporter	Known	N/A	5.78	5.4
Non-Nephrotoxic	Meperidine	Meperidine		Mu-type opioid receptor	Known	AGO	5.78	5.6
Non-Nephrotoxic	Nicotine	Nicotine		Neuronal acetylcholine receptor subunit alpha-7	Known	AGO	5.78	7.3
Non-Nephrotoxic	Domperidone	Domperidone		Alpha-2A adrenergic receptor	Known	N/A	5.78	7.3
Non-Nephrotoxic	Rabeprazole	Rabeprazole		H+/K+-exchanging ATPase	Known	INH	5.77	5.8
Non-Nephrotoxic	Axitinib	Axitinib		Mitogen-activated protein kinase kinase kinase 12	Known	N/A	5.77	5.7
Non-Nephrotoxic	Dobutamine	Dobutamine		D(3) dopamine receptor	Known	AGO	5.77	6.3
Non-Nephrotoxic	4-Aminotetrahydrobiopterin	4-Aminotetrahydrobiopterin		Nitric oxide synthase, inducible	Known	N/A	5.77	N/A
Non-Nephrotoxic	Buspirone	Buspirone		Multidrug and toxin extrusion protein 1	Known	N/A	5.77	N/A
Non-Nephrotoxic	Metolazone	Metolazone		Carbonic anhydrase 6	Known	N/A	5.77	6.1
Non-Nephrotoxic	Verapamil	Verapamil		Alpha-1B adrenergic receptor	Known	N/A	5.77	5.5
Non-Nephrotoxic	Perhexiline	Perhexiline		Sigma non-opioid intracellular receptor 1	Known	N/A	5.77	A
Non-Nephrotoxic	Rabeprazole	Rabeprazole		Potassium-transporting ATPase alpha chain 1	Known	N/A	5.77	5.6
Non-Nephrotoxic	Mecamylamine	Mecamylamine		NACHR ALPHA3	Known	BLO	5.77	N/A
Non-Nephrotoxic	Nicardipine	Nicardipine		Cytochrome P450 2J2	Known	N/A	5.77	N/A
Non-Nephrotoxic	Hexachlorophene	Hexachlorophene		GLUTAMATE DEHYDROGENASE	Known	INH	5.77	5.3
Non-Nephrotoxic	Gefitinib	Gefitinib		Mitogen-activated protein kinase 9	Known	N/A	5.77	5.7
Non-Nephrotoxic	Disopyramide	Disopyramide		VOLTAGE-GATED POTASSIUM CHANNEL	Known	N/A	5.77	N/A
Non-Nephrotoxic	Axitinib	Axitinib		Myosin light chain kinase 3	Known	N/A	5.77	N/A
Non-Nephrotoxic	Dasatinib	Dasatinib		Dual specificity mitogen-activated protein kinase kinase	Known	N/A	5.77	N/A
Non-Nephrotoxic	Triaconazole	Triaconazole		Potassium voltage-gated channel subfamily H member 2	Known	N/A	5.77	N/A
Non-Nephrotoxic	Gefitinib	Gefitinib		Tyrosine-protein kinase receptor UFO	Known	N/A	5.76	5.6
Non-Nephrotoxic	Verapamil	Verapamil		5-hydroxytryptamine receptor 1A	Known	N/A	5.76	7.4
Non-Nephrotoxic	Metoprolol	Metoprolol		Beta-2 adrenergic receptor	Known	ANT	5.76	6.2
Non-Nephrotoxic	Herplex	Herplex		Thymidine kinase [ECOLI]	Known	N/A	5.76	5.7
Non-Nephrotoxic	Hexachlorophene	Hexachlorophene		ATP-dependent molecular chaperone HSP82	Known	N/A	5.76	N/A
Non-Nephrotoxic	Axitinib	Axitinib		Tyrosine-protein kinase Fgr	Known	N/A	5.75	5.8
Non-Nephrotoxic	Dopamine	Dopamine		Sodium-dependent dopamine transporter	Known	N/A	5.75	7.8
Non-Nephrotoxic	Verapamil	Verapamil		Voltage-dependent calcium channel	Known	N/A	5.75	6.3
Non-Nephrotoxic	Ursolicacid	Ursolicacid		Streptokinase A	Known	N/A	5.75	5.6
Non-Nephrotoxic	Pazopanib	Pazopanib		Serine/threonine-protein kinase TAO2	Known	N/A	5.75	A
Non-Nephrotoxic	Isoprenaline	Isoprenaline		Arachidonate 15-lipoxygenase	Known	N/A	5.75	5.5
Non-Nephrotoxic	Ketamine	Ketamine		Voltage-dependent L-type calcium channel subunit alpha-1C	Known	N/A	5.75	N/A
Non-Nephrotoxic	Axitinib	Axitinib		SRSF protein kinase 1	Known	N/A	5.75	5.1
Non-Nephrotoxic	Pazopanib	Pazopanib		Protein BRICK1	Known	N/A	5.75	N/A
Non-Nephrotoxic	Triaconazole	Triaconazole		Heat shock protein HSP 90-alpha	Known	N/A	5.75	5.8
Non-Nephrotoxic	Vatalanib	Vatalanib		Tyrosine-protein kinase FRK	Known	N/A	5.75	N/A
Non-Nephrotoxic	Alosetron	Alosetron		High affinity choline transporter 1	Known	N/A	5.75	N/A
Non-Nephrotoxic	Trazodone	Trazodone		5-hydroxytryptamine receptor 7	Known	ANT	5.75	7
Non-Nephrotoxic	Pazopanib	Pazopanib		Androgen receptor	Known	ANT	5.75	N/A
Non-Nephrotoxic	Amiodarone	Amiodarone		Solute carrier organic anion transporter family member 1A4	Known	N/A	5.75	N/A
Non-Nephrotoxic	Axitinib	Axitinib		High affinity nerve growth factor receptor	Known	INH	5.75	6.3
Non-Nephrotoxic	Verapamil	Verapamil		SODIUM CHANNEL	Known	N/A	5.74	5.7
Non-Nephrotoxic	Tetracaine	Tetracaine		5-hydroxytryptamine receptor 2A	Known	N/A	5.74	N/A
Non-Nephrotoxic	Pimecrolimus	Pimecrolimus		Proteasome	Known	N/A	5.74	6
Non-Nephrotoxic	Tesevatinib	Tesevatinib		ALPHA-2 ADRENERGIC RECEPTOR	Known	N/A	5.74	N/A
Non-Nephrotoxic	Norepinephrine	Norepinephrine		D(1A) dopamine receptor	Known	AGO	5.74	6.5
Non-Nephrotoxic	Regroton	Regroton		5-hydroxytryptamine receptor 1A	Known	N/A	5.74	N/A
Non-Nephrotoxic	Atenolol	Atenolol		BETA ADRENERGIC RECEPTOR	Known	N/A	5.74	6.7
Non-Nephrotoxic	Buspirone	Buspirone		ALPHA-1 ADRENERGIC RECEPTOR	Known	ANT	5.74	5.1
Non-Nephrotoxic	Triaconazole	Triaconazole		Alpha-2B adrenergic receptor	Known	N/A	5.73	N/A
Non-Nephrotoxic	Miglustat	Miglustat		Sucrase-isomaltase, intestinal	Known	N/A	5.73	5.8
Non-Nephrotoxic	2-Bromo-alpha-ergocryptine	2-Bromo-alpha-ergocryptine		Androgen receptor	Known	N/A	5.73	I
Non-Nephrotoxic	Pazopanib	Pazopanib		ALK tyrosine kinase receptor	Known	INH	5.73	5.5
Non-Nephrotoxic	Ciclopirox	Ciclopirox		Progesterone receptor	Known	ANT	5.73	N/A
Non-Nephrotoxic	Dasatinib	Dasatinib		Tyrosine-protein kinase SYK	Known	INH	5.73	8.4
Non-Nephrotoxic	Imiquimod	Imiquimod		Alpha-1D adrenergic receptor	Known	N/A	5.73	N/A
Non-Nephrotoxic	Mifepristone	Mifepristone		Estrogen receptor beta	Known	ANT	5.73	5.1
Non-Nephrotoxic	Phentolamine	Phentolamine		Cytochrome P450 2D6	Known	N/A	5.72	N/A
Non-Nephrotoxic	Pazopanib	Pazopanib		Mitogen-activated protein kinase 10	Known	INH	5.72	7
Non-Nephrotoxic	Amiodarone	Amiodarone		5-hydroxytryptamine receptor 2A	Known	ANT	5.72	A
Non-Nephrotoxic	Pazopanib	Pazopanib		Phosphatidylinositol 4-phosphate 5-kinase type-1 gamma	Known	N/A	5.72	N/A
Non-Nephrotoxic	Amlodipine	Amlodipine		Voltage-dependent N-type calcium channel subunit alpha-1B	Known	N/A	5.72	N/A
Non-Nephrotoxic	Ursolicacid	Ursolicacid		Corticosteroid 11-beta-dehydrogenase isozyme 1	Known	INH	5.72	5.9
Non-Nephrotoxic	Axitinib	Axitinib		Myosin-IIIa	Known	N/A	5.72	N/A
Non-Nephrotoxic	Voltaren	Voltaren		Aldo-keto reductase family 1 member B10	Known	N/A	5.72	N/A
Non-Nephrotoxic	Dobutamine	Dobutamine		Carbonic anhydrase 1	Known	N/A	5.72	5.7
Non-Nephrotoxic	Vatalanib	Vatalanib		Mitogen-activated protein kinase kinase kinase 19	Known	N/A	5.72	N/A
Non-Nephrotoxic	Pazopanib	Pazopanib		Interferon-induced, double-stranded RNA-activated protein kinase	Known	N/A	5.72	A
Non-Nephrotoxic	Promethazine	Promethazine		D(1A) dopamine receptor	Known	ANT	5.72	6.1
Non-Nephrotoxic	Dobutamine	Dobutamine		Beta-1 adrenergic receptor	Known	AGO	5.71	6.5
Non-Nephrotoxic	Prazosin	Prazosin		5-hydroxytryptamine receptor 2A	Known	N/A	5.71	5
Non-Nephrotoxic	Bisacodyl	Bisacodyl		Sodium-dependent dopamine transporter	Known	N/A	5.71	N/A
Non-Nephrotoxic	Pazopanib	Pazopanib		Tyrosine-protein kinase Yes	Known	N/A	5.71	6.2
Non-Nephrotoxic	Amlodipine	Amlodipine		5-hydroxytryptamine receptor 6	Known	N/A	5.71	4.7
Non-Nephrotoxic	Miglitol	Miglitol		Maltase-glucoamylase, intestinal	Known	INH	5.71	6.1
Non-Nephrotoxic	Econazole	Econazole		Muscarinic acetylcholine receptor M2	Known	N/A	5.71	5.6
Non-Nephrotoxic	Amiodarone	Amiodarone		Sodium channel protein type 5 subunit alpha	Known	BLO	5.7	A
Non-Nephrotoxic	Labetalol	Labetalol		Cytochrome P450 2D6	Known	N/A	5.7	A
Non-Nephrotoxic	Ergotamine	Ergotamine		Cytochrome P450 3A4	Known	N/A	5.7	5.6
Non-Nephrotoxic	Raloxifene	Raloxifene		Alpha-1B adrenergic receptor	Known	N/A	5.7	N/A
Non-Nephrotoxic	Doripenem	Doripenem		Voltage-dependent L-type calcium channel subunit alpha-1C	Known	N/A	5.7	N/A
Non-Nephrotoxic	Doconexent	Doconexent		Probable G-protein coupled receptor 83	Known	N/A	5.7	5.2
Non-Nephrotoxic	Diphenhydramine	Diphenhydramine		Sodium-dependent dopamine transporter	Known	INH	5.7	6.2
Non-Nephrotoxic	Ivabradine	Ivabradine		Potassium/sodium hyperpolarization-activated cyclic nucleotide-gated channel 3	Known	BLO	5.7	5.8
Non-Nephrotoxic	Gefitinib	Gefitinib		Casein kinase I isoform epsilon	Known	N/A	5.7	5.2
Non-Nephrotoxic	Mifepristone	Mifepristone		Bile salt export pump	Known	INH	5.7	4.2
Non-Nephrotoxic	Ivabradine	Ivabradine		Potassium/sodium hyperpolarization-activated cyclic nucleotide-gated channel 1	Known	BLO	5.7	5.4
Non-Nephrotoxic	Dasatinib	Dasatinib		TRAF2 and NCK-interacting protein kinase	Known	N/A	5.7	5.9
Non-Nephrotoxic	Naftifine	Naftifine		Cytochrome P450 1A2	Known	SUB	5.7	5.5
Non-Nephrotoxic	Dopamine	Dopamine		Aspartyl aminopeptidase 4	Known	N/A	5.7	A
Non-Nephrotoxic	Metolazone	Metolazone		Carbonic anhydrase 2	Known	INH	5.7	7.3
Non-Nephrotoxic	Gefitinib	Gefitinib		Tyrosine-protein kinase FRK	Known	N/A	5.7	6
Non-Nephrotoxic	Pedunculagin	Pedunculagin		Squalene monooxygenase	Known	N/A	5.7	5.1
Non-Nephrotoxic	Doconexent	Doconexent		Oxoeicosanoid receptor 1	Known	N/A	5.7	5.7
Non-Nephrotoxic	Moxonidine	Moxonidine		Alpha-2C adrenergic receptor	Known	N/A	5.7	6.8
Non-Nephrotoxic	Amlodipine	Amlodipine		Potassium voltage-gated channel subfamily H member 2	Known	INH	5.7	4.8
Non-Nephrotoxic	Diphenhydramine	Diphenhydramine		Alpha-1D adrenergic receptor	Known	N/A	5.7	I
Non-Nephrotoxic	Troglitazone	Troglitazone		Aldose reductase	Known	N/A	5.69	N/A
Non-Nephrotoxic	Molindone	Molindone		Histamine H1 receptor	Known	ANT	5.69	N/A
Non-Nephrotoxic	Axitinib	Axitinib		Tyrosine-protein kinase Lck	Known	INH	5.69	3.8
Non-Nephrotoxic	Acarbose	Acarbose		ALPHA-AMYLASE	Known	N/A	5.69	N/A
Non-Nephrotoxic	Propranolol	Propranolol		Sodium channel protein type 5 subunit alpha	Known	N/A	5.68	N/A
Non-Nephrotoxic	Dasatinib	Dasatinib		Ephrin type-A receptor 6	Known	N/A	5.68	6
Non-Nephrotoxic	Dasatinib	Dasatinib		Serine/threonine-protein kinase MRCK beta	Known	N/A	5.68	4.9
Non-Nephrotoxic	Gefitinib	Gefitinib		Mitogen-activated protein kinase kinase kinase 3	Known	N/A	5.68	4
Non-Nephrotoxic	Pazopanib	Pazopanib		Calcium/calmodulin-dependent protein kinase type 1	Known	N/A	5.68	5.5
Non-Nephrotoxic	Dicyclomine	Dicyclomine		5-hydroxytryptamine receptor 6	Known	N/A	5.68	N/A
Non-Nephrotoxic	Pazopanib	Pazopanib		Cyclin-dependent kinase 11B	Known	N/A	5.68	A
Non-Nephrotoxic	Domperidone	Domperidone		5-hydroxytryptamine receptor 2B	Known	ANT	5.68	6.3
Non-Nephrotoxic	Ketanserin	Ketanserin		5-hydroxytryptamine receptor 6	Known	AGO	5.68	6
Non-Nephrotoxic	Axitinib	Axitinib		Serine/threonine-protein kinase SIK1	Known	N/A	5.68	5.4
Non-Nephrotoxic	Pindolol	Pindolol		5-hydroxytryptamine receptor 2B	Known	N/A	5.68	6.5
Non-Nephrotoxic	Metoclopramide	Metoclopramide		Tyramine/octopamine receptor	Known	N/A	5.67	N/A
Non-Nephrotoxic	Econazole	Econazole		5-hydroxytryptamine receptor 2A	Known	N/A	5.67	5.7
Non-Nephrotoxic	Hexachlorophene	Hexachlorophene		Estrogen receptor	Known	N/A	5.67	5.4
Non-Nephrotoxic	Ciclopirox	Ciclopirox		Estrogen receptor	Known	ANT	5.67	N/A
Non-Nephrotoxic	Dasatinib	Dasatinib		Fibroblast growth factor receptor 2	Known	N/A	5.67	6.3
Non-Nephrotoxic	Ketoconazole	Ketoconazole		Thromboxane-A synthase	Known	N/A	5.67	N/A
Non-Nephrotoxic	Dasatinib	Dasatinib		Fibroblast growth factor receptor 3	Known	N/A	5.66	6
Non-Nephrotoxic	Pazopanib	Pazopanib		Serine/threonine-protein kinase SIK1	Known	N/A	5.66	5.6
Non-Nephrotoxic	Sennosides	Sennosides		Troponin, cardiac muscle	Known	N/A	5.66	N/A
Non-Nephrotoxic	Verapamil	Verapamil		Melatonin receptor type 1A	Known	N/A	5.66	6.7
Non-Nephrotoxic	Warfarin	Warfarin		Vitamin K epoxide reductase complex subunit 1	Known	INH	5.66	A
Non-Nephrotoxic	Nicardipine	Nicardipine		5-hydroxytryptamine receptor 2B	Known	N/A	5.66	N/A
Non-Nephrotoxic	Mafenide	Mafenide		Carbonic anhydrase 6	Known	N/A	5.66	5.3
Non-Nephrotoxic	Pazopanib	Pazopanib		Hepatocyte growth factor receptor	Known	INH	5.66	5.7
Non-Nephrotoxic	Amiodarone	Amiodarone		Sodium-dependent dopamine transporter	Known	N/A	5.65	N/A
Non-Nephrotoxic	Butenafine	Butenafine		Alpha-2A adrenergic receptor	Known	N/A	5.65	5.5
Non-Nephrotoxic	Ketanserin	Ketanserin		Potassium voltage-gated channel subfamily H member 2	Known	INH	5.65	6.4
Non-Nephrotoxic	Domperidone	Domperidone		Sodium-dependent serotonin transporter	Known	INH	5.65	7
Non-Nephrotoxic	Molindone	Molindone		5-hydroxytryptamine receptor 6	Known	N/A	5.65	N/A
Non-Nephrotoxic	Pazopanib	Pazopanib		Fibroblast growth factor receptor 4	Known	N/A	5.65	5.3
Non-Nephrotoxic	Diltiazem	Diltiazem		Alpha-3 beta-4 nicotinic receptor	Known	N/A	5.65	N/A
Non-Nephrotoxic	Papaverine	Papaverine		Cytochrome P450 3A4	Known	SUB	5.65	I
Non-Nephrotoxic	Diltiazem	Diltiazem		Voltage-dependent L-type calcium channel subunit alpha-1C	Known	INH	5.65	7.9
Non-Nephrotoxic	Oxybutynin	Oxybutynin		Cytochrome P450 1A2	Known	N/A	5.65	5
Non-Nephrotoxic	Mecamylamine	Mecamylamine		Neuronal acetylcholine receptor subunit alpha-4	Known	BLO	5.65	A
Non-Nephrotoxic	Axitinib	Axitinib		SRSF protein kinase 3	Known	N/A	5.64	5.3
Non-Nephrotoxic	Ursolicacid	Ursolicacid		Acidic phospholipase A2 EC-I	Known	N/A	5.64	N/A
Non-Nephrotoxic	Pazopanib	Pazopanib		Protein-tyrosine kinase 6	Known	N/A	5.64	6.4
Non-Nephrotoxic	Dasatinib	Dasatinib		Serine/threonine-protein kinase TAO3	Known	N/A	5.64	5.5
Non-Nephrotoxic	Amiodarone	Amiodarone		Sodium-dependent noradrenaline transporter	Known	N/A	5.64	N/A
Non-Nephrotoxic	Raloxifene	Raloxifene		Substance-K receptor	Known	N/A	5.64	N/A
Non-Nephrotoxic	Axitinib	Axitinib		G protein-coupled receptor kinase 4	Known	N/A	5.64	5.3
Non-Nephrotoxic	Domperidone	Domperidone		Multidrug and toxin extrusion protein 1	Known	N/A	5.64	N/A
Non-Nephrotoxic	Propranolol	Propranolol		5-hydroxytryptamine receptor 2A	Known	N/A	5.64	5.2
Non-Nephrotoxic	Pazopanib	Pazopanib		Tyrosine-protein kinase Fyn	Known	N/A	5.63	5.9
Non-Nephrotoxic	Tesevatinib	Tesevatinib		Muscarinic acetylcholine receptor M1	Known	N/A	5.63	N/A
Non-Nephrotoxic	Prucalopride	Prucalopride		D(4) dopamine receptor	Known	N/A	5.63	N/A
Non-Nephrotoxic	Amlodipine	Amlodipine		Alpha-1A adrenergic receptor	Known	N/A	5.63	N/A
Non-Nephrotoxic	Tetracaine	Tetracaine		5-hydroxytryptamine receptor 2C	Known	N/A	5.63	N/A
Non-Nephrotoxic	Econazole	Econazole		Adenosine receptor A3	Known	N/A	5.62	5.7
Non-Nephrotoxic	Acarbose	Acarbose		AMYLASE	Known	N/A	5.62	N/A
Non-Nephrotoxic	Hexachlorophene	Hexachlorophene		Substance-K receptor	Known	N/A	5.62	5.6
Non-Nephrotoxic	Fenoldopam	Fenoldopam		Lysine-specific demethylase 4E	Known	N/A	5.62	N/A
Non-Nephrotoxic	Meperidine	Meperidine		Kappa-type opioid receptor	Known	AGO	5.62	4
Non-Nephrotoxic	Diltiazem	Diltiazem		5-hydroxytryptamine receptor 2A	Known	ANT	5.62	5.2
Non-Nephrotoxic	Molindone	Molindone		D(1B) dopamine receptor	Known	N/A	5.62	N/A
Non-Nephrotoxic	Dobutamine	Dobutamine		D(4) dopamine receptor	Known	AGO	5.62	6.8
Non-Nephrotoxic	Econazole	Econazole		Sodium-dependent noradrenaline transporter	Known	N/A	5.62	5.6
Non-Nephrotoxic	Ketoconazole	Ketoconazole		Cytochrome P450 26A1	Known	N/A	5.62	6.3
Non-Nephrotoxic	Pazopanib	Pazopanib		Angiopoietin-1 receptor	Known	INH	5.62	6
Non-Nephrotoxic	Labetalol	Labetalol		5-hydroxytryptamine receptor 2B	Known	N/A	5.62	N/A
Non-Nephrotoxic	Acebutolol	Acebutolol		Beta-2 adrenergic receptor	Known	AGO	5.62	6.2
Non-Nephrotoxic	Rabeprazole	Rabeprazole		Adenosine receptor A3	Known	N/A	5.62	I
Non-Nephrotoxic	Pazopanib	Pazopanib		Activin receptor type-2B	Known	N/A	5.62	A
Non-Nephrotoxic	Alpha-Tocopherol	Alpha-Tocopherol		Alpha-tocopherol transfer protein	Known	N/A	5.62	A
Non-Nephrotoxic	Axitinib	Axitinib		Tyrosine-protein kinase TXK	Known	N/A	5.62	5.1
Non-Nephrotoxic	Tesevatinib	Tesevatinib		Sodium-dependent dopamine transporter	Known	N/A	5.61	N/A
Non-Nephrotoxic	Hexachlorophene	Hexachlorophene		Mitogen-activated protein kinase 3	Known	N/A	5.61	I
Non-Nephrotoxic	Labetalol	Labetalol		5-hydroxytryptamine receptor 2A	Known	N/A	5.61	6.4
Non-Nephrotoxic	Citalopram	Citalopram		Alpha-1B adrenergic receptor	Known	N/A	5.61	N/A
Non-Nephrotoxic	Metoclopramide	Metoclopramide		Cytochrome P450 2D6	Known	SUB	5.61	5.3
Non-Nephrotoxic	Hexachlorophene	Hexachlorophene		Tyrosine-protein kinase Lck	Known	N/A	5.61	5.7
Non-Nephrotoxic	Pazopanib	Pazopanib		Thyroid hormone receptor alpha	Known	ANT	5.61	N/A
Non-Nephrotoxic	Triaconazole	Triaconazole		Arachidonate 15-lipoxygenase	Known	N/A	5.61	N/A
Non-Nephrotoxic	Diazoxide	Diazoxide		Cytochrome P450 1A2	Known	N/A	5.6	N/A
Non-Nephrotoxic	Ketanserin	Ketanserin		Cytochrome P450 2C19	Known	INH	5.6	I
Non-Nephrotoxic	Gefitinib	Gefitinib		Misshapen-like kinase 1	Known	N/A	5.6	5.1
Non-Nephrotoxic	Milrinone	Milrinone		PHOSPHODIESTERASE	Known	N/A	5.6	N/A
Non-Nephrotoxic	Pazopanib	Pazopanib		Tyrosine-protein kinase Srms	Known	N/A	5.6	5.3
Non-Nephrotoxic	Axitinib	Axitinib		Receptor-interacting serine/threonine-protein kinase 1	Known	N/A	5.6	5.4
Non-Nephrotoxic	Ursolicacid	Ursolicacid		Basic phospholipase A2 PLA-A	Known	N/A	5.6	N/A
Non-Nephrotoxic	Raloxifene	Raloxifene		Cytochrome P450 3A4	Known	N/A	5.6	5.5
Non-Nephrotoxic	Ketanserin	Ketanserin		D(1B) dopamine receptor	Known	ANT	5.6	N/A
Non-Nephrotoxic	Glycine	Glycine		RAC-alpha serine/threonine-protein kinase	Known	N/A	5.6	N/A
Non-Nephrotoxic	Penbuterol	Penbuterol		Cytochrome P450 2D6	Known	SUB	5.6	5.3
Non-Nephrotoxic	Folliculinum	Folliculinum		Aromatase	Known	N/A	5.6	7
Non-Nephrotoxic	Vildagliptin	Vildagliptin		Dipeptidyl peptidase 8	Known	N/A	5.6	5.4
Non-Nephrotoxic	Raloxifene	Raloxifene		Alpha-2B adrenergic receptor	Known	N/A	5.6	N/A
Non-Nephrotoxic	Vatalanib	Vatalanib		Protein-tyrosine kinase 6	Known	N/A	5.59	N/A
Non-Nephrotoxic	Verapamil	Verapamil		Histamine H2 receptor	Known	N/A	5.59	N/A
Non-Nephrotoxic	Propranolol	Propranolol		5-hydroxytryptamine receptor 6	Known	N/A	5.59	4.7
Non-Nephrotoxic	Metoclopramide	Metoclopramide		5-hydroxytryptamine receptor 2A	Known	N/A	5.59	I
Non-Nephrotoxic	Oxybutynin	Oxybutynin		Sodium-dependent noradrenaline transporter	Known	N/A	5.59	N/A
Non-Nephrotoxic	Butenafine	Butenafine		Sigma non-opioid intracellular receptor 1	Known	N/A	5.59	6.9
Non-Nephrotoxic	Voltaren	Voltaren		Potassium voltage-gated channel subfamily KQT	Known	N/A	5.59	N/A
Non-Nephrotoxic	Gefitinib	Gefitinib		Receptor-type tyrosine-protein kinase FLT3	Known	INH	5.59	5
Non-Nephrotoxic	Bramazil	Bramazil		ATP-dependent molecular chaperone HSP82	Known	N/A	5.59	N/A
Non-Nephrotoxic	Promethazine	Promethazine		5-hydroxytryptamine receptor 1A	Known	ANT	5.59	6.8
Non-Nephrotoxic	Gefitinib	Gefitinib		Serine/threonine-protein kinase 17A	Known	N/A	5.59	4.5
Non-Nephrotoxic	Citalopram	Citalopram		Alpha-1A adrenergic receptor	Known	N/A	5.58	5.6
Non-Nephrotoxic	Pazopanib	Pazopanib		Tyrosine-protein kinase TXK	Known	N/A	5.58	6.3
Non-Nephrotoxic	Ketoconazole	Ketoconazole		Solute carrier family 22 member 1	Known	N/A	5.58	N/A
Non-Nephrotoxic	Domperidone	Domperidone		Sodium-dependent noradrenaline transporter	Known	N/A	5.58	5.5
Non-Nephrotoxic	Axitinib	Axitinib		Mitogen-activated protein kinase kinase kinase MLT	Known	N/A	5.58	5
Non-Nephrotoxic	Molindone	Molindone		Alpha-1D adrenergic receptor	Known	N/A	5.58	N/A
Non-Nephrotoxic	Econazole	Econazole		Alpha-2A adrenergic receptor	Known	N/A	5.58	5.6
Non-Nephrotoxic	Meperidine	Meperidine		OPIOID RECEPTOR	Known	N/A	5.58	5.2
Non-Nephrotoxic	Molindone	Molindone		Alpha-1A adrenergic receptor	Known	N/A	5.58	N/A
Non-Nephrotoxic	Pazopanib	Pazopanib		Tyrosine-protein kinase Blk	Known	N/A	5.58	5.8
Non-Nephrotoxic	Hexachlorophene	Hexachlorophene		Alpha-2C adrenergic receptor	Known	N/A	5.58	5.8
Non-Nephrotoxic	Raloxifene	Raloxifene		Sodium-dependent serotonin transporter	Known	N/A	5.58	6.1
Non-Nephrotoxic	Axitinib	Axitinib		Dual specificity mitogen-activated protein kinase kinase 2	Known	N/A	5.58	5.3
Non-Nephrotoxic	Diphenhydramine	Diphenhydramine		Alpha-2A adrenergic receptor	Known	N/A	5.58	6
Non-Nephrotoxic	Tesevatinib	Tesevatinib		Muscarinic acetylcholine receptor	Known	N/A	5.58	N/A
Non-Nephrotoxic	Voltaren	Voltaren		Aldo-keto reductase family 1 member C3	Known	N/A	5.58	5.5
Non-Nephrotoxic	Ondansetron	Ondansetron		Gastrin/cholecystokinin type B receptor	Known	N/A	5.58	4
Non-Nephrotoxic	Propranolol	Propranolol		Sigma non-opioid intracellular receptor 1	Known	N/A	5.57	N/A
Non-Nephrotoxic	Axitinib	Axitinib		Tyrosine-protein kinase Yes	Known	N/A	5.57	5.9
Non-Nephrotoxic	Atenolol	Atenolol		Beta-2 adrenergic receptor	Known	ANT	5.57	5.5
Non-Nephrotoxic	Disopyramide	Disopyramide		Histamine H1 receptor	Known	N/A	5.57	N/A
Non-Nephrotoxic	Axitinib	Axitinib		Cyclin-G-associated kinase	Known	N/A	5.57	6
Non-Nephrotoxic	Gefitinib	Gefitinib		Mitogen-activated protein kinase 10	Known	N/A	5.57	5.7
Non-Nephrotoxic	Regroton	Regroton		Mu-type opioid receptor	Known	N/A	5.57	N/A
Non-Nephrotoxic	Verapamil	Verapamil		D(2) dopamine receptor	Known	N/A	5.57	6.2
Non-Nephrotoxic	Propoxyphene	Propoxyphene		Potassium voltage-gated channel subfamily H member 2	Known	INH	5.56	5.4
Non-Nephrotoxic	Molindone	Molindone		5-hydroxytryptamine receptor 2A	Known	ANT	5.56	6.5
Non-Nephrotoxic	Buspirone	Buspirone		5-hydroxytryptamine receptor 2C	Known	ANT	5.56	5.4
Non-Nephrotoxic	Ketamine	Ketamine		Alpha-3 beta-4 nicotinic receptor	Known	N/A	5.56	A
Non-Nephrotoxic	Fuyosyosin	Fuyosyosin		Cytochrome P450 2D6	Known	INH	5.56	5.8
Non-Nephrotoxic	Raloxifene	Raloxifene		D(1A) dopamine receptor	Known	N/A	5.56	N/A
Non-Nephrotoxic	Triaconazole	Triaconazole		D(3) dopamine receptor	Known	N/A	5.56	N/A
Non-Nephrotoxic	Troglitazone	Troglitazone		Voltage-dependent L-type calcium channel subunit alpha-1C	Known	N/A	5.56	N/A
Non-Nephrotoxic	Axitinib	Axitinib		Mitogen-activated protein kinase kinase kinase 3	Known	N/A	5.55	5.7
Non-Nephrotoxic	Gefitinib	Gefitinib		Serine/threonine-protein kinase D2	Known	N/A	5.55	4
Non-Nephrotoxic	Triaconazole	Triaconazole		Muscarinic acetylcholine receptor M1	Known	N/A	5.55	N/A
Non-Nephrotoxic	Axitinib	Axitinib		Casein kinase II	Known	N/A	5.55	4.8
Non-Nephrotoxic	Palonosetron	Palonosetron		Potassium voltage-gated channel subfamily H member 2	Known	INH	5.55	4.5
Non-Nephrotoxic	Hydroflumethiazide	Hydroflumethiazide		Carbonic anhydrase 1	Known	N/A	5.55	5.2
Non-Nephrotoxic	Oxybutynin	Oxybutynin		Cytochrome P450 2C19	Known	N/A	5.55	5.1
Non-Nephrotoxic	Mecamylamine	Mecamylamine		Acetylcholine receptor subunit alpha	Known	BLO	5.55	N/A
Non-Nephrotoxic	Axitinib	Axitinib		Casein kinase II subunit alpha'	Known	N/A	5.55	5.1
Non-Nephrotoxic	Econazole	Econazole		D(3) dopamine receptor	Known	N/A	5.55	5.7
Non-Nephrotoxic	Pazopanib	Pazopanib		Serine/threonine-protein kinase NLK	Known	N/A	5.55	4.7
Non-Nephrotoxic	Isoxsuprine	Isoxsuprine		Cyclin-dependent kinase 1	Known	N/A	5.54	N/A
Non-Nephrotoxic	Domperidone	Domperidone		Mu-type opioid receptor	Known	AGO	5.54	6.8
Non-Nephrotoxic	Pazopanib	Pazopanib		Mitogen-activated protein kinase kinase kinase 1	Known	N/A	5.54	4.6
Non-Nephrotoxic	Axitinib	Axitinib		Bone morphogenetic protein receptor type-1B	Known	N/A	5.54	5.2
Non-Nephrotoxic	Ondansetron	Ondansetron		Mu-type opioid receptor	Known	N/A	5.54	5.1
Non-Nephrotoxic	Pazopanib	Pazopanib		AP2-associated protein kinase 1	Known	N/A	5.54	6
Non-Nephrotoxic	Papaverine	Papaverine		Dual 3',5'-cyclic-AMP and -GMP phosphodiesterase 11A	Known	N/A	5.54	5.1
Non-Nephrotoxic	Prostaglandin	Prostaglandin		High affinity choline transporter 1	Known	N/A	5.54	N/A
Non-Nephrotoxic	Regroton	Regroton		Multidrug resistance protein 1	Known	N/A	5.54	5.8
Non-Nephrotoxic	Pazopanib	Pazopanib		Mitogen-activated protein kinase kinase kinase kinase 2	Known	N/A	5.54	5.7
Non-Nephrotoxic	Dasatinib	Dasatinib		TGF-beta receptor type-2	Known	N/A	5.54	5
Non-Nephrotoxic	Ursolicacid	Ursolicacid		Basic phospholipase A2 1	Known	N/A	5.54	N/A
Non-Nephrotoxic	Mirtazapine	Mirtazapine		5-hydroxytryptamine receptor 3A	Known	N/A	5.54	7.2
Non-Nephrotoxic	Ivabradine	Ivabradine		Potassium/sodium hyperpolarization-activated cyclic nucleotide-gated channel 4	Known	BLO	5.54	5.5
Non-Nephrotoxic	Isoprenaline	Isoprenaline		D(4) dopamine receptor	Known	N/A	5.54	I
Non-Nephrotoxic	Ketanserin	Ketanserin		5-hydroxytryptamine receptor 1A	Known	ANT	5.54	5.9
Non-Nephrotoxic	Dobutamine	Dobutamine		Alpha-2B adrenergic receptor	Known	N/A	5.53	5.7
Non-Nephrotoxic	Suprofen	Suprofen		Prostaglandin G/H synthase 2	Known	INH	5.53	5.9
Non-Nephrotoxic	Econazole	Econazole		Cytochrome P450 130	Known	N/A	5.53	N/A
Non-Nephrotoxic	Warfarin	Warfarin		Androgen receptor	Known	N/A	5.53	N/A
Non-Nephrotoxic	Ketamine	Ketamine		Glutamate NMDA receptor; GRIN1/GRIN2A	Known	N/A	5.53	4.2
Non-Nephrotoxic	Troglitazone	Troglitazone		Thromboxane-A synthase	Known	N/A	5.53	N/A
Non-Nephrotoxic	Pazopanib	Pazopanib		Proto-oncogene tyrosine-protein kinase Src	Known	INH	5.53	6.5
Non-Nephrotoxic	Dopamine	Dopamine		OPIOID RECEPTOR	Known	N/A	5.52	N/A
Non-Nephrotoxic	Nicardipine	Nicardipine		Melatonin receptor type 1A	Known	N/A	5.52	N/A
[truncated: 4,065 more rows]
